# Supplementary material for: In silico profiling for secondary metabolites from Lepidium meyenii (maca) by the pharmacophore and ligand-shape-based joint approach
Source: Chin Med. 2016 Sep 26;11:42. doi: 10.1186/s13020-016-0112-y (PMC5037646; doi:10.1186/s13020-016-0112-y)
Supplement: Supplementary file 1 — 10.1186/s13020-016-0112-y IPA druggable datasheet. [file 13020_2016_112_MOESM1_ESM.xlsx]

## Sheet: IPA
Uniprot_AC	Gene	Description	Location	Family	Drugs
P33981	TTK	TTK protein kinase	Nucleus	kinase
P10828	THRB	thyroid hormone receptor, beta	Nucleus	ligand-dependent nuclear receptor	3,5-diiodothyropropionic acid, denosumab/levothyroxine, amiodarone, levothyroxine, dextrothyroxine, L-triiodothyronine
P36897	TGFBR1	transforming growth factor, beta receptor 1	Plasma Membrane	kinase
Q02763	TEK	TEK tyrosine kinase, endothelial	Plasma Membrane	kinase	cabozantinib, regorafenib, ponatinib, cabozantinib/erlotinib, vandetanib
Q9P289	STK26	serine/threonine protein kinase 26	Nucleus	kinase
P19623	SRM	spermidine synthase	Cytoplasm	enzyme
P12931	SRC	SRC proto-oncogene, non-receptor tyrosine kinase	Cytoplasm	kinase	dasatinib, AZM-475271, saracatinib, nintedanib, bosutinib
P28702	RXRB	retinoid X receptor, beta	Nucleus	ligand-dependent nuclear receptor	etretinate, cytarabine/daunorubicin/tretinoin, idarubicin/mitoxantrone/tretinoin, arsenic trioxide/tretinoin, arsenic trioxide/daunorubicin/tretinoin, arsenic trioxide/gemtuzumab ozogamicin/tretinoin, daunorubicin/tretinoin, idarubicin/tretinoin, doxorubi
P19793	RXRA	retinoid X receptor, alpha	Nucleus	ligand-dependent nuclear receptor	etretinate, daunorubicin/tretinoin, idarubicin/tretinoin, doxorubicin/tretinoin, bexarotene, acitretin, tretinoin, alitretinoin
P07949	RET*	ret proto-oncogene	Plasma Membrane	kinase	sunitinib, motesanib, cabozantinib, regorafenib, ponatinib, bortezomib/sorafenib, dexamethasone/lenalidomide/sorafenib, bevacizumab/sorafenib, imatinib/sirolimus, cabozantinib/erlotinib, imatinib/nilotinib/pegintron, imatinib, sorafenib, vandetanib
P00797	REN	renin	Extracellular Space	peptidase	aliskiren, aliskiren/valsartan, aliskiren/amlodipine, aliskiren/amlodipine/hydrochlorothiazide, remikiren
P13631	RARG	retinoic acid receptor, gamma	Nucleus	ligand-dependent nuclear receptor	etretinate, cytarabine/daunorubicin/tretinoin, idarubicin/mitoxantrone/tretinoin, arsenic trioxide/tretinoin, arsenic trioxide/daunorubicin/tretinoin, arsenic trioxide/gemtuzumab ozogamicin/tretinoin, daunorubicin/tretinoin, idarubicin/tretinoin, doxorubi
P10276	RARA	retinoic acid receptor, alpha	Nucleus	ligand-dependent nuclear receptor	etretinate, daunorubicin/tretinoin, idarubicin/tretinoin, doxorubicin/tretinoin, adapalene, arsenic trioxide, isotretinoin, tazarotene, acitretin, tretinoin, tamibarotene, alitretinoin
Q16769	QPCT	glutaminyl-peptide cyclotransferase	Cytoplasm	enzyme
P37231	PPARG	peroxisome proliferator-activated receptor gamma	Nucleus	ligand-dependent nuclear receptor	icosapent, amlodipine/telmisartan, aleglitazar, aspirin/dipyridamole/telmisartan, clopidogrel/telmisartan, glimepiride/rosiglitazone, nicotinic acid/pioglitazone, alogliptin/pioglitazone, rosiglitazone, farglitazar, sulfasalazine, pioglitazone, telmisarta
Q03181	PPARD	peroxisome proliferator-activated receptor delta	Nucleus	ligand-dependent nuclear receptor	treprostinil, icosapent, GW501516, bezafibrate
Q07869	PPARA	peroxisome proliferator-activated receptor alpha	Nucleus	ligand-dependent nuclear receptor	choline fenofibrate, aleglitazar, choline fenofibrate/simvastatin, ezetimibe/fenofibrate, fenofibrate/simvastatin, NS-220, tesaglitazar, bezafibrate, clofibrate, fenofibrate, docosahexaenoic acid, gemfibrozil
P00491	PNP	purine nucleoside phosphorylase	Nucleus	enzyme	forodesine, PD 141955
P14555	PLA2G2A	phospholipase A2, group IIA (platelets, synovial fluid)	Cytoplasm	enzyme	varespladib methyl, varespladib, indomethacin
P14618	PKM	pyruvate kinase, muscle	Cytoplasm	kinase
P11309	PIM1	Pim-1 proto-oncogene, serine/threonine kinase	Cytoplasm	kinase
P48736	PIK3CG	phosphatidylinositol-4,5-bisphosphate 3-kinase, catalytic subunit gamma	Cytoplasm	kinase	SF 1126, PX-866, dactolisib, GDC-0941, buparlisib, XL147
P06401	PGR	progesterone receptor	Nucleus	ligand-dependent nuclear receptor	misoprostol, dienogest, ulipristal acetate, asoprisnil, ethynodiol diacetate, norethindrone acetate, ethinyl estradiol/ethynodiol diacetate, estradiol cypionate/medroxyprogesterone acetate, tosagestin, estradiol/norethindrone acetate, ZK 230211, etonogest
Q15119	PDK2	pyruvate dehydrogenase kinase, isozyme 2	Cytoplasm	kinase
Q08499	PDE4D	phosphodiesterase 4D, cAMP-specific	Cytoplasm	enzyme	dyphylline, nitroglycerin, caffeine/ergotamine, arofylline, tetomilast, L 869298, aminophylline, anagrelide, cilomilast, milrinone, dipyridamole, L-826,141, ketotifen, roflumilast, tolbutamide, theophylline, pentoxifylline, caffeine
Q07343	PDE4B	phosphodiesterase 4B, cAMP-specific	Cytoplasm	enzyme	enprofylline, dyphylline, nitroglycerin, caffeine/ergotamine, arofylline, tetomilast, L 869298, ibudilast, aminophylline, anagrelide, cilomilast, milrinone, dipyridamole, L-826,141, ketotifen, roflumilast, tolbutamide, papaverine, theophylline, pentoxifyl
P08235	NR3C2	nuclear receptor subfamily 3, group C, member 2	Nucleus	ligand-dependent nuclear receptor	fludrocortisone, drospirenone/ethinyl estradiol, hydrochlorothiazide/spironolactone, fludrocortisone acetate, drospirenone, spironolactone, eplerenone, progesterone
Q14994	NR1I3	nuclear receptor subfamily 1, group I, member 3	Nucleus	ligand-dependent nuclear receptor
O75469	NR1I2	nuclear receptor subfamily 1, group I, member 2	Nucleus	ligand-dependent nuclear receptor	erlotinib/vismodegib, erlotinib/gemcitabine, capecitabine/erlotinib, cabozantinib/erlotinib, erlotinib
Q96RI1	NR1H4	nuclear receptor subfamily 1, group H, member 4	Nucleus	ligand-dependent nuclear receptor
P55055	NR1H2	nuclear receptor subfamily 1, group H, member 2	Nucleus	ligand-dependent nuclear receptor
P16083	NQO2	NAD(P)H dehydrogenase, quinone 2	Cytoplasm	enzyme
P15559	NQO1	NAD(P)H dehydrogenase, quinone 1	Cytoplasm	enzyme
Q96T66	NMNAT3	nicotinamide nucleotide adenylyltransferase 3	Cytoplasm	enzyme
Q15788	NCOA1	nuclear receptor coactivator 1	Nucleus	transcription regulator
P43490	NAMPT	nicotinamide phosphoribosyltransferase	Extracellular Space	cytokine
Q13126	MTAP	methylthioadenosine phosphorylase	Nucleus	enzyme
P14780	MMP9	matrix metallopeptidase 9 (gelatinase B, 92kDa gelatinase, 92kDa type IV collagenase)	Extracellular Space	peptidase
P08254	MMP3	matrix metallopeptidase 3 (stromelysin 1, progelatinase)	Extracellular Space	peptidase	marimastat
P45452	MMP13	matrix metallopeptidase 13 (collagenase 3)	Extracellular Space	peptidase	marimastat
P39900	MMP12	matrix metallopeptidase 12 (macrophage elastase)	Extracellular Space	peptidase	marimastat
P14174	MIF	macrophage migration inhibitory factor (glycosylation-inhibiting factor)	Extracellular Space	cytokine
P50579	METAP2	methionyl aminopeptidase 2	Cytoplasm	peptidase	nitroxoline, beloranib, PPI-2458
P08581	MET*	MET proto-oncogene, receptor tyrosine kinase	Plasma Membrane	kinase	crizotinib, tivantinib, cabozantinib, INC280, cabozantinib/erlotinib
Q00987	MDM2	MDM2 proto-oncogene, E3 ubiquitin protein ligase	Nucleus	transcription regulator
Q16644	MAPKAPK3	mitogen-activated protein kinase-activated protein kinase 3	Nucleus	kinase
P49137	MAPKAPK2	mitogen-activated protein kinase-activated protein kinase 2	Nucleus	kinase
Q16539	MAPK14	mitogen-activated protein kinase 14	Cytoplasm	kinase	talmapimod, RO-3201195
P53779	MAPK10*	mitogen-activated protein kinase 10	Cytoplasm	kinase
P80192	MAP3K9	mitogen-activated protein kinase kinase kinase 9	Cytoplasm	kinase
Q02750	MAP2K1	mitogen-activated protein kinase kinase 1	Cytoplasm	kinase	selumetinib, trametinib, dabrafenib/trametinib
P09960	LTA4H	leukotriene A4 hydrolase	Cytoplasm	enzyme
P06239	LCK	LCK proto-oncogene, Src family tyrosine kinase	Cytoplasm	kinase	dasatinib, pazopanib, nintedanib
P52732	KIF11	kinesin family member 11	Nucleus	other
P35968	KDR	kinase insert domain receptor	Plasma Membrane	kinase	AEE 788, sunitinib, cediranib, pazopanib, axitinib, XL647, CEP 7055, brivanib alaninate, CHIR-265, tivozanib, motesanib, OSI-930, telatinib, ramucirumab, cabozantinib, nintedanib, regorafenib, bortezomib/sorafenib, lapatinib/pazopanib, dexamethasone/lenal
O60674	JAK2	Janus kinase 2	Cytoplasm	kinase	tofacitinib, ruxolitinib
P20701	ITGAL	integrin, alpha L (antigen CD11A (p180), lymphocyte function-associated antigen 1; alpha polypeptide)	Plasma Membrane	transmembrane receptor	efalizumab
Q9NWZ3	IRAK4	interleukin-1 receptor-associated kinase 4	Cytoplasm	kinase
P08069	IGF1R	insulin-like growth factor 1 receptor	Plasma Membrane	transmembrane receptor	linsitinib, cixutumumab, ganitumab, AVE1642, BIIB022, IGF1, ceritinib
P08238	HSP90AB1	heat shock protein 90kDa alpha (cytosolic), class B member 1	Cytoplasm	enzyme	alvespimycin, retaspimycin, cisplatin
P07900	HSP90AA1	heat shock protein 90kDa alpha (cytosolic), class A member 1	Cytoplasm	enzyme	alvespimycin, retaspimycin, luminespib, cisplatin
P14061	HSD17B1	hydroxysteroid (17-beta) dehydrogenase 1	Cytoplasm	enzyme
P28845	HSD11B1	hydroxysteroid (11-beta) dehydrogenase 1	Cytoplasm	enzyme
O60760	HPGDS	hematopoietic prostaglandin D synthase	Cytoplasm	enzyme
Q9BY41	HDAC8	histone deacetylase 8	Nucleus	transcription regulator	tributyrin, belinostat, pyroxamide, romidepsin
P49841	GSK3B	glycogen synthase kinase 3 beta	Nucleus	kinase	enzastaurin
P17948	FLT1	fms-related tyrosine kinase 1	Plasma Membrane	kinase	sunitinib, pazopanib, axitinib, CEP 7055, motesanib, cabozantinib, nintedanib, regorafenib, bortezomib/sorafenib, lapatinib/pazopanib, dexamethasone/lenalidomide/sorafenib, bevacizumab/sorafenib, cabozantinib/erlotinib, sorafenib, vandetanib
P62942	FKBP1A	FK506 binding protein 1A, 12kDa	Cytoplasm	enzyme	methotrexate/sirolimus/tacrolimus, everolimus/exemestane, imatinib/sirolimus, cyclophosphamide/sirolimus, cyclosporine A/tacrolimus, cyclosporine A/sirolimus/tacrolimus, everolimus/pasireotide, sirolimus, temsirolimus, tacrolimus, everolimus
P21802	FGFR2	fibroblast growth factor receptor 2	Plasma Membrane	kinase	nintedanib, regorafenib, dexamethasone/thalidomide, bortezomib/dexamethasone/thalidomide, rituximab/thalidomide, bortezomib/thalidomide, prednisone/thalidomide, thalidomide, palifermin
P11362	FGFR1	fibroblast growth factor receptor 1	Plasma Membrane	kinase	pazopanib, nintedanib, regorafenib, bortezomib/sorafenib, dexamethasone/lenalidomide/sorafenib, sorafenib
P22830	FECH*	ferrochelatase	Cytoplasm	enzyme
P09467	FBP1	fructose-1,6-bisphosphatase 1	Cytoplasm	phosphatase
O95363	FARS2	phenylalanyl-tRNA synthetase 2, mitochondrial	Cytoplasm	enzyme
P00734	F2	coagulation factor II (thrombin)	Extracellular Space	peptidase	enoxaparin, desirudin, dabigatran etexilate, Fibrinogen, ximelagatran, antithrombin alfa, aspirin/dabigatran etexilate, dabigatran, argatroban, bivalirudin, lepirudin
P00742	F10	coagulation factor X	Extracellular Space	peptidase	dalteparin, heparin, enoxaparin, rivaroxaban, deligoparin, idraparinux, tifacogin, RPR 120844, RPR 208566, DPC 423, nematode anticoagulant protein c2, apixaban, activated recombinant human factor VII, F8, edoxaban, F9, fondaparinux
P03372	ESR1	estrogen receptor 1	Nucleus	ligand-dependent nuclear receptor	17-alpha-ethinylestradiol, fulvestrant, beta-estradiol, estradiol 17beta-cypionate, estriol, estrone, estradiol valerate, mestranol, CHF-4227, bazedoxifene, estradiol valerate/testosterone enanthate, TAS-108, ethinyl estradiol/ethynodiol diacetate, estrad
P34913	EPHX2	epoxide hydrolase 2, cytoplasmic	Cytoplasm	enzyme
P08246	ELANE	elastase, neutrophil expressed	Extracellular Space	peptidase	SERPINA1
Q9GZT9	EGLN1	egl-9 family hypoxia-inducible factor 1	Cytoplasm	enzyme
P27487	DPP4	dipeptidyl-peptidase 4	Plasma Membrane	peptidase	saxagliptin, talabostat, alogliptin, sitagliptin, vildagliptin, linagliptin, simvastatin/sitagliptin, alogliptin/pioglitazone, empagliflozin/linagliptin
Q02127	DHODH	dihydroorotate dehydrogenase (quinone)	Cytoplasm	enzyme	teriflunomide, leflunomide
P05108	CYP11A1	cytochrome P450, family 11, subfamily A, polypeptide 1	Cytoplasm	enzyme
P19784	CSNK2A2	casein kinase 2, alpha prime polypeptide	Cytoplasm	kinase
P68400	CSNK2A1	casein kinase 2, alpha 1 polypeptide	Cytoplasm	kinase
P07333	CSF1R	colony stimulating factor 1 receptor	Plasma Membrane	kinase	nilotinib, sunitinib, pazopanib
P49761	CLK3	CDC-like kinase 3	Nucleus	kinase
O14757	CHEK1	checkpoint kinase 1	Nucleus	kinase	UCN-01
P50750	CDK9	cyclin-dependent kinase 9	Nucleus	kinase	BMS-387032, alvocidib
P24941	CDK2*	cyclin-dependent kinase 2	Nucleus	kinase	BMS-387032, alvocidib
Q00536	CDK16	cyclin-dependent kinase 16	Cytoplasm	kinase
Q9UQM7	CAMK2A	calcium/calmodulin-dependent protein kinase II alpha	Cytoplasm	kinase
Q16790	CA9	carbonic anhydrase IX	Nucleus	enzyme	girentuximab, I 131 chimeric G250, Y 90 chimeric G250, methazolamide, hydrochlorothiazide, acetazolamide, trichloromethiazide, chlorothiazide, chlorthalidone, benzthiazide, sulfacetamide, topiramate
P43166	CA7	carbonic anhydrase VII	Cytoplasm	enzyme	ethoxyzolamide, dichlorphenamide, methazolamide, hydrochlorothiazide, acetazolamide, trichloromethiazide, chlorothiazide, chlorthalidone, benzthiazide, sulfacetamide, topiramate
P00918	CA2	carbonic anhydrase II	Cytoplasm	enzyme	ethoxyzolamide, dichlorphenamide, phentermine/topiramate, brimonidine/brinzolamide, methazolamide, diazoxide, hydrochlorothiazide, acetazolamide, trichloromethiazide, dorzolamide, chlorothiazide, dorzolamide/timolol, brinzolamide, chlorothiazide/reserpine
P00915	CA1	carbonic anhydrase I	Cytoplasm	enzyme	ethoxyzolamide, dichlorphenamide, brimonidine/brinzolamide, methazolamide, diazoxide, hydrochlorothiazide, acetazolamide, trichloromethiazide, dorzolamide, chlorothiazide, dorzolamide/timolol, brinzolamide, chlorothiazide/reserpine, quinethazone, chlortha
Q10588	BST1	bone marrow stromal cell antigen 1	Plasma Membrane	enzyme
P56817	BACE1	beta-site APP-cleaving enzyme 1	Cytoplasm	peptidase	MK-8931
O14965	AURKA	aurora kinase A	Nucleus	kinase	tozasertib, MLN8054, danusertib
P10275	AR	androgen receptor	Nucleus	ligand-dependent nuclear receptor	estradiol valerate/testosterone enanthate, estradiol cypionate/testosterone cypionate, BMS-641988, cyproterone acetate/ethinyl estradiol, enzalutamide, 1-testosterone, flutamide/goserelin, nandrolone phenpropionate, drospirenone/ethinyl estradiol, nilutam
P04746	AMY2A	amylase, alpha 2A (pancreatic)	Extracellular Space	enzyme	ascorbic acid, acarbose
P05091	ALDH2	aldehyde dehydrogenase 2 family (mitochondrial)	Cytoplasm	enzyme	disulfiram, chlorpropamide
Q04828	AKR1C1/AKR1C2*	aldo-keto reductase family 1, member C2	Cytoplasm	enzyme
P15121	AKR1B1	aldo-keto reductase family 1, member B1 (aldose reductase)	Cytoplasm	enzyme	sorbinil
P78536	ADAM17	ADAM metallopeptidase domain 17	Plasma Membrane	peptidase
P37023	ACVRL1	activin A receptor type II-like 1	Plasma Membrane	kinase
Q04771	ACVR1	activin A receptor, type I	Plasma Membrane	kinase
P00519	ABL1	ABL proto-oncogene 1, non-receptor tyrosine kinase	Nucleus	kinase	nilotinib, saracatinib, regorafenib, ponatinib, cyclophosphamide/daunorubicin/imatinib/prednisone/vincristine, imatinib/nilotinib/pegintron, bosutinib, imatinib, temozolomide
