# Supplementary material for: In silico profiling for secondary metabolites from Lepidium meyenii (maca) by the pharmacophore and ligand-shape-based joint approach
Source: Chin Med. 2016 Sep 26;11:42. doi: 10.1186/s13020-016-0112-y (PMC5037646; doi:10.1186/s13020-016-0112-y)
Supplement: Supplementary file 2 — 10.1186/s13020-016-0112-y WEGA validation scores. [file 13020_2016_112_MOESM2_ESM.txt]

Name change table
60.cdx	MA-47
59.cdx	MA-46
58.cdx	MA-45
57.cdx	MA-44
56.cdx	MA-43
55.cdx	MA-42
54.cdx	MA-41
53.cdx	MA-40
52.cdx	MA-39
51.cdx	MA-38
50.cdx	MA-37
49.cdx	MA-36
84.cdx	MA-35
83.cdx	MA-34
82.cdx	MA-33
81.cdx	MA-32
88.cdx	MA-31
87.cdx	MA-30
86.cdx	MA-29
85.cdx	MA-28
77.cdx	MA-27
37.cdx	MA-26
36.cdx	MA-25
35.cdx	MA-24
34.cdx	MA-23
26.cdx	MA-22
25.cdx	MA-21
24.cdx	MA-20
23.cdx	MA-19
20.cdx	MA-18
19.cdx	MA-17
18.cdx	MA-16
17.cdx	MA-15
16.cdx	MA-14
15.cdx	MA-13
14.cdx	MA-12
13.cdx	MA-11
12.cdx	MA-10
11.cdx	MA-9
10.cdx	MA-8
9.cdx	MA-7
7.cdx	MA-6
5.cdx	MA-5
4.cdx	MA-4
3.cdx	MA-3
2.cdx	MA-2
1.cdx	MA-1
target molecule name,query molecule name,similarity
21.cdx,1hk1_T44_3_ligand,0.808162
19.cdx,1hk1_T44_3_ligand,0.77946
22.cdx,1hk1_T44_3_ligand,0.747585
68.cdx,1hk1_T44_3_ligand,0.711602
18.cdx,1hk1_T44_3_ligand,0.692058
69.cdx,1hk1_T44_3_ligand,0.687709
58.cdx,1hk1_T44_3_ligand,0.686489
35.cdx,1hk1_T44_3_ligand,0.682041
73.cdx,1hk1_T44_3_ligand,0.67331
82.cdx,1hk1_T44_3_ligand,0.648333
51.cdx,1hk1_T44_3_ligand,0.62631
57.cdx,1hk1_T44_3_ligand,0.62541
81.cdx,1hk1_T44_3_ligand,0.619075
56.cdx,1hk1_T44_3_ligand,0.618381
84.cdx,1hk1_T44_3_ligand,0.617639
49.cdx,1hk1_T44_3_ligand,0.614477
70.cdx,1hk1_T44_3_ligand,0.607153
79.cdx,1hk1_T44_3_ligand,0.595289
52.cdx,1hk1_T44_3_ligand,0.588276
36.cdx,1hk1_T44_3_ligand,0.582379
75.cdx,1hk1_T44_3_ligand,0.581022
74.cdx,1hk1_T44_3_ligand,0.573372
41.cdx,1hk1_T44_3_ligand,0.571573
42.cdx,1hk1_T44_3_ligand,0.570774
24.cdx,1hk1_T44_3_ligand,0.569815
53.cdx,1hk1_T44_3_ligand,0.566386
80.cdx,1hk1_T44_3_ligand,0.564146
50.cdx,1hk1_T44_3_ligand,0.562236
45.cdx,1hk1_T44_3_ligand,0.559948
2.cdx,1hk1_T44_3_ligand,0.557486
40.cdx,1hk1_T44_3_ligand,0.555264
78.cdx,1hk1_T44_3_ligand,0.554992
43.cdx,1hk1_T44_3_ligand,0.55171
66.cdx,1hk1_T44_3_ligand,0.551641
15.cdx,1hk1_T44_3_ligand,0.550015
60.cdx,1hk1_T44_3_ligand,0.549876
54.cdx,1hk1_T44_3_ligand,0.549716
59.cdx,1hk1_T44_3_ligand,0.549663
44.cdx,1hk1_T44_3_ligand,0.547351
83.cdx,1hk1_T44_3_ligand,0.540904
46.cdx,1hk1_T44_3_ligand,0.540722
64.cdx,1hk1_T44_3_ligand,0.53989
67.cdx,1hk1_T44_3_ligand,0.535351
55.cdx,1hk1_T44_3_ligand,0.535156
20.cdx,1hk1_T44_3_ligand,0.530145
76.cdx,1hk1_T44_3_ligand,0.529469
3.cdx,1hk1_T44_3_ligand,0.5293
63.cdx,1hk1_T44_3_ligand,0.526888
37.cdx,1hk1_T44_3_ligand,0.522731
77.cdx,1hk1_T44_3_ligand,0.520851
61.cdx,1hk1_T44_3_ligand,0.516141
62.cdx,1hk1_T44_3_ligand,0.515711
65.cdx,1hk1_T44_3_ligand,0.505208
47.cdx,1hk1_T44_3_ligand,0.467832
22.cdx,1iei_ZES_1_ligand,0.778306
19.cdx,1iei_ZES_1_ligand,0.747298
21.cdx,1iei_ZES_1_ligand,0.731661
18.cdx,1iei_ZES_1_ligand,0.709285
68.cdx,1iei_ZES_1_ligand,0.683083
58.cdx,1iei_ZES_1_ligand,0.674802
49.cdx,1iei_ZES_1_ligand,0.66367
70.cdx,1iei_ZES_1_ligand,0.663669
81.cdx,1iei_ZES_1_ligand,0.653872
35.cdx,1iei_ZES_1_ligand,0.652292
56.cdx,1iei_ZES_1_ligand,0.652226
57.cdx,1iei_ZES_1_ligand,0.651611
82.cdx,1iei_ZES_1_ligand,0.642834
73.cdx,1iei_ZES_1_ligand,0.640508
69.cdx,1iei_ZES_1_ligand,0.635614
20.cdx,1iei_ZES_1_ligand,0.622249
45.cdx,1iei_ZES_1_ligand,0.621426
50.cdx,1iei_ZES_1_ligand,0.611764
51.cdx,1iei_ZES_1_ligand,0.604049
80.cdx,1iei_ZES_1_ligand,0.599369
46.cdx,1iei_ZES_1_ligand,0.592631
24.cdx,1iei_ZES_1_ligand,0.591946
52.cdx,1iei_ZES_1_ligand,0.590665
43.cdx,1iei_ZES_1_ligand,0.585005
3.cdx,1iei_ZES_1_ligand,0.582961
79.cdx,1iei_ZES_1_ligand,0.577157
53.cdx,1iei_ZES_1_ligand,0.573093
2.cdx,1iei_ZES_1_ligand,0.57229
60.cdx,1iei_ZES_1_ligand,0.572014
41.cdx,1iei_ZES_1_ligand,0.571509
36.cdx,1iei_ZES_1_ligand,0.568792
74.cdx,1iei_ZES_1_ligand,0.565906
75.cdx,1iei_ZES_1_ligand,0.556642
76.cdx,1iei_ZES_1_ligand,0.554917
59.cdx,1iei_ZES_1_ligand,0.55452
84.cdx,1iei_ZES_1_ligand,0.55408
40.cdx,1iei_ZES_1_ligand,0.549757
54.cdx,1iei_ZES_1_ligand,0.549653
78.cdx,1iei_ZES_1_ligand,0.549129
42.cdx,1iei_ZES_1_ligand,0.546472
65.cdx,1iei_ZES_1_ligand,0.546361
64.cdx,1iei_ZES_1_ligand,0.544555
37.cdx,1iei_ZES_1_ligand,0.539947
55.cdx,1iei_ZES_1_ligand,0.538992
44.cdx,1iei_ZES_1_ligand,0.53831
61.cdx,1iei_ZES_1_ligand,0.537028
15.cdx,1iei_ZES_1_ligand,0.534844
62.cdx,1iei_ZES_1_ligand,0.5334
83.cdx,1iei_ZES_1_ligand,0.532563
66.cdx,1iei_ZES_1_ligand,0.532356
63.cdx,1iei_ZES_1_ligand,0.525623
77.cdx,1iei_ZES_1_ligand,0.522546
67.cdx,1iei_ZES_1_ligand,0.516497
47.cdx,1iei_ZES_1_ligand,0.498643
53.cdx,1iqh_XMF,0.682669
57.cdx,1iqh_XMF,0.679642
50.cdx,1iqh_XMF,0.675555
36.cdx,1iqh_XMF,0.670206
51.cdx,1iqh_XMF,0.66412
43.cdx,1iqh_XMF,0.662549
54.cdx,1iqh_XMF,0.660801
40.cdx,1iqh_XMF,0.659508
2.cdx,1iqh_XMF,0.65611
74.cdx,1iqh_XMF,0.65609
82.cdx,1iqh_XMF,0.655811
80.cdx,1iqh_XMF,0.655335
24.cdx,1iqh_XMF,0.654539
63.cdx,1iqh_XMF,0.653996
41.cdx,1iqh_XMF,0.65256
81.cdx,1iqh_XMF,0.650198
64.cdx,1iqh_XMF,0.650093
3.cdx,1iqh_XMF,0.649843
75.cdx,1iqh_XMF,0.649141
49.cdx,1iqh_XMF,0.642757
69.cdx,1iqh_XMF,0.641372
58.cdx,1iqh_XMF,0.64112
42.cdx,1iqh_XMF,0.636857
45.cdx,1iqh_XMF,0.634675
37.cdx,1iqh_XMF,0.633956
73.cdx,1iqh_XMF,0.632597
59.cdx,1iqh_XMF,0.630326
46.cdx,1iqh_XMF,0.629333
44.cdx,1iqh_XMF,0.628979
52.cdx,1iqh_XMF,0.628747
55.cdx,1iqh_XMF,0.627661
67.cdx,1iqh_XMF,0.626252
35.cdx,1iqh_XMF,0.623832
84.cdx,1iqh_XMF,0.623273
77.cdx,1iqh_XMF,0.617586
56.cdx,1iqh_XMF,0.616757
65.cdx,1iqh_XMF,0.615759
78.cdx,1iqh_XMF,0.614897
79.cdx,1iqh_XMF,0.614562
76.cdx,1iqh_XMF,0.613011
68.cdx,1iqh_XMF,0.612344
66.cdx,1iqh_XMF,0.611529
60.cdx,1iqh_XMF,0.609394
83.cdx,1iqh_XMF,0.599527
15.cdx,1iqh_XMF,0.594674
62.cdx,1iqh_XMF,0.589371
61.cdx,1iqh_XMF,0.588968
21.cdx,1iqh_XMF,0.583383
22.cdx,1iqh_XMF,0.56491
47.cdx,1iqh_XMF,0.542312
19.cdx,1iqh_XMF,0.522388
18.cdx,1iqh_XMF,0.510618
70.cdx,1iqh_XMF,0.409124
20.cdx,1iqh_XMF,0.399244
58.cdx,1j4i_TST_1_ligand,0.749171
68.cdx,1j4i_TST_1_ligand,0.738479
51.cdx,1j4i_TST_1_ligand,0.73083
57.cdx,1j4i_TST_1_ligand,0.714408
35.cdx,1j4i_TST_1_ligand,0.70816
52.cdx,1j4i_TST_1_ligand,0.694803
73.cdx,1j4i_TST_1_ligand,0.694179
21.cdx,1j4i_TST_1_ligand,0.687646
22.cdx,1j4i_TST_1_ligand,0.683309
81.cdx,1j4i_TST_1_ligand,0.683144
49.cdx,1j4i_TST_1_ligand,0.678503
18.cdx,1j4i_TST_1_ligand,0.678175
82.cdx,1j4i_TST_1_ligand,0.676572
56.cdx,1j4i_TST_1_ligand,0.675054
36.cdx,1j4i_TST_1_ligand,0.673995
45.cdx,1j4i_TST_1_ligand,0.658909
50.cdx,1j4i_TST_1_ligand,0.656374
74.cdx,1j4i_TST_1_ligand,0.648041
80.cdx,1j4i_TST_1_ligand,0.647991
76.cdx,1j4i_TST_1_ligand,0.642846
19.cdx,1j4i_TST_1_ligand,0.641128
78.cdx,1j4i_TST_1_ligand,0.626513
75.cdx,1j4i_TST_1_ligand,0.625227
43.cdx,1j4i_TST_1_ligand,0.623931
60.cdx,1j4i_TST_1_ligand,0.613974
64.cdx,1j4i_TST_1_ligand,0.612239
53.cdx,1j4i_TST_1_ligand,0.61041
84.cdx,1j4i_TST_1_ligand,0.610006
54.cdx,1j4i_TST_1_ligand,0.609658
24.cdx,1j4i_TST_1_ligand,0.608099
44.cdx,1j4i_TST_1_ligand,0.606013
46.cdx,1j4i_TST_1_ligand,0.605765
59.cdx,1j4i_TST_1_ligand,0.600731
41.cdx,1j4i_TST_1_ligand,0.597994
3.cdx,1j4i_TST_1_ligand,0.596859
2.cdx,1j4i_TST_1_ligand,0.585447
63.cdx,1j4i_TST_1_ligand,0.583932
67.cdx,1j4i_TST_1_ligand,0.583861
79.cdx,1j4i_TST_1_ligand,0.572941
40.cdx,1j4i_TST_1_ligand,0.571551
37.cdx,1j4i_TST_1_ligand,0.570999
70.cdx,1j4i_TST_1_ligand,0.564677
15.cdx,1j4i_TST_1_ligand,0.564612
42.cdx,1j4i_TST_1_ligand,0.564275
83.cdx,1j4i_TST_1_ligand,0.564161
65.cdx,1j4i_TST_1_ligand,0.560852
66.cdx,1j4i_TST_1_ligand,0.557547
55.cdx,1j4i_TST_1_ligand,0.554897
20.cdx,1j4i_TST_1_ligand,0.550214
61.cdx,1j4i_TST_1_ligand,0.549431
77.cdx,1j4i_TST_1_ligand,0.544035
62.cdx,1j4i_TST_1_ligand,0.537732
69.cdx,1j4i_TST_1_ligand,0.510094
47.cdx,1j4i_TST_1_ligand,0.495428
19.cdx,1jiz_CGS,0.705853
22.cdx,1jiz_CGS,0.693294
58.cdx,1jiz_CGS,0.680168
21.cdx,1jiz_CGS,0.656316
18.cdx,1jiz_CGS,0.654931
68.cdx,1jiz_CGS,0.652124
36.cdx,1jiz_CGS,0.647672
82.cdx,1jiz_CGS,0.645195
56.cdx,1jiz_CGS,0.639237
43.cdx,1jiz_CGS,0.630322
46.cdx,1jiz_CGS,0.630207
57.cdx,1jiz_CGS,0.628472
73.cdx,1jiz_CGS,0.62722
81.cdx,1jiz_CGS,0.625621
49.cdx,1jiz_CGS,0.617309
80.cdx,1jiz_CGS,0.606399
35.cdx,1jiz_CGS,0.605029
53.cdx,1jiz_CGS,0.600826
70.cdx,1jiz_CGS,0.59831
52.cdx,1jiz_CGS,0.598226
74.cdx,1jiz_CGS,0.59645
51.cdx,1jiz_CGS,0.592904
44.cdx,1jiz_CGS,0.590066
45.cdx,1jiz_CGS,0.589308
3.cdx,1jiz_CGS,0.587939
55.cdx,1jiz_CGS,0.587214
54.cdx,1jiz_CGS,0.586163
41.cdx,1jiz_CGS,0.58397
67.cdx,1jiz_CGS,0.581878
42.cdx,1jiz_CGS,0.580311
61.cdx,1jiz_CGS,0.577277
50.cdx,1jiz_CGS,0.575803
69.cdx,1jiz_CGS,0.574995
59.cdx,1jiz_CGS,0.573235
24.cdx,1jiz_CGS,0.572497
78.cdx,1jiz_CGS,0.572474
76.cdx,1jiz_CGS,0.568777
20.cdx,1jiz_CGS,0.568521
79.cdx,1jiz_CGS,0.567615
75.cdx,1jiz_CGS,0.565514
15.cdx,1jiz_CGS,0.565286
37.cdx,1jiz_CGS,0.565216
64.cdx,1jiz_CGS,0.563683
84.cdx,1jiz_CGS,0.562531
77.cdx,1jiz_CGS,0.55271
60.cdx,1jiz_CGS,0.552322
2.cdx,1jiz_CGS,0.550605
83.cdx,1jiz_CGS,0.550043
65.cdx,1jiz_CGS,0.539034
40.cdx,1jiz_CGS,0.537695
63.cdx,1jiz_CGS,0.535375
66.cdx,1jiz_CGS,0.53509
62.cdx,1jiz_CGS,0.531937
47.cdx,1jiz_CGS,0.488182
70.cdx,1k27_MTM_1_ligand,0.825309
18.cdx,1k27_MTM_1_ligand,0.78752
21.cdx,1k27_MTM_1_ligand,0.749869
22.cdx,1k27_MTM_1_ligand,0.744491
19.cdx,1k27_MTM_1_ligand,0.727261
20.cdx,1k27_MTM_1_ligand,0.685427
68.cdx,1k27_MTM_1_ligand,0.684822
58.cdx,1k27_MTM_1_ligand,0.680406
81.cdx,1k27_MTM_1_ligand,0.655936
35.cdx,1k27_MTM_1_ligand,0.654054
82.cdx,1k27_MTM_1_ligand,0.646201
57.cdx,1k27_MTM_1_ligand,0.639709
51.cdx,1k27_MTM_1_ligand,0.629419
56.cdx,1k27_MTM_1_ligand,0.629418
49.cdx,1k27_MTM_1_ligand,0.620347
73.cdx,1k27_MTM_1_ligand,0.607626
52.cdx,1k27_MTM_1_ligand,0.579761
69.cdx,1k27_MTM_1_ligand,0.578183
36.cdx,1k27_MTM_1_ligand,0.563462
80.cdx,1k27_MTM_1_ligand,0.560044
45.cdx,1k27_MTM_1_ligand,0.559856
50.cdx,1k27_MTM_1_ligand,0.559856
37.cdx,1k27_MTM_1_ligand,0.557073
43.cdx,1k27_MTM_1_ligand,0.54891
24.cdx,1k27_MTM_1_ligand,0.543854
74.cdx,1k27_MTM_1_ligand,0.543568
75.cdx,1k27_MTM_1_ligand,0.543294
40.cdx,1k27_MTM_1_ligand,0.5412
78.cdx,1k27_MTM_1_ligand,0.539932
84.cdx,1k27_MTM_1_ligand,0.538991
66.cdx,1k27_MTM_1_ligand,0.529124
53.cdx,1k27_MTM_1_ligand,0.526251
41.cdx,1k27_MTM_1_ligand,0.525013
54.cdx,1k27_MTM_1_ligand,0.524563
64.cdx,1k27_MTM_1_ligand,0.521927
67.cdx,1k27_MTM_1_ligand,0.521175
46.cdx,1k27_MTM_1_ligand,0.520125
3.cdx,1k27_MTM_1_ligand,0.517386
44.cdx,1k27_MTM_1_ligand,0.508797
59.cdx,1k27_MTM_1_ligand,0.507628
76.cdx,1k27_MTM_1_ligand,0.50675
55.cdx,1k27_MTM_1_ligand,0.505792
15.cdx,1k27_MTM_1_ligand,0.50274
79.cdx,1k27_MTM_1_ligand,0.501652
60.cdx,1k27_MTM_1_ligand,0.498669
42.cdx,1k27_MTM_1_ligand,0.496891
63.cdx,1k27_MTM_1_ligand,0.491812
2.cdx,1k27_MTM_1_ligand,0.483868
83.cdx,1k27_MTM_1_ligand,0.479958
61.cdx,1k27_MTM_1_ligand,0.479822
65.cdx,1k27_MTM_1_ligand,0.478701
77.cdx,1k27_MTM_1_ligand,0.477003
62.cdx,1k27_MTM_1_ligand,0.451552
47.cdx,1k27_MTM_1_ligand,0.420189
22.cdx,1kbq_936_2_ligand,0.784886
81.cdx,1kbq_936_2_ligand,0.73894
21.cdx,1kbq_936_2_ligand,0.738685
18.cdx,1kbq_936_2_ligand,0.722679
73.cdx,1kbq_936_2_ligand,0.719552
35.cdx,1kbq_936_2_ligand,0.713653
58.cdx,1kbq_936_2_ligand,0.712829
82.cdx,1kbq_936_2_ligand,0.706779
56.cdx,1kbq_936_2_ligand,0.703371
68.cdx,1kbq_936_2_ligand,0.701886
70.cdx,1kbq_936_2_ligand,0.7004
57.cdx,1kbq_936_2_ligand,0.699797
52.cdx,1kbq_936_2_ligand,0.698267
49.cdx,1kbq_936_2_ligand,0.690036
51.cdx,1kbq_936_2_ligand,0.679452
36.cdx,1kbq_936_2_ligand,0.66329
19.cdx,1kbq_936_2_ligand,0.652447
69.cdx,1kbq_936_2_ligand,0.651333
50.cdx,1kbq_936_2_ligand,0.646822
76.cdx,1kbq_936_2_ligand,0.640518
45.cdx,1kbq_936_2_ligand,0.638929
59.cdx,1kbq_936_2_ligand,0.637048
74.cdx,1kbq_936_2_ligand,0.633747
65.cdx,1kbq_936_2_ligand,0.632369
80.cdx,1kbq_936_2_ligand,0.631114
43.cdx,1kbq_936_2_ligand,0.631088
24.cdx,1kbq_936_2_ligand,0.628604
41.cdx,1kbq_936_2_ligand,0.626098
37.cdx,1kbq_936_2_ligand,0.625794
46.cdx,1kbq_936_2_ligand,0.624807
66.cdx,1kbq_936_2_ligand,0.613932
78.cdx,1kbq_936_2_ligand,0.613068
79.cdx,1kbq_936_2_ligand,0.612838
64.cdx,1kbq_936_2_ligand,0.612578
75.cdx,1kbq_936_2_ligand,0.611283
84.cdx,1kbq_936_2_ligand,0.609987
20.cdx,1kbq_936_2_ligand,0.604011
15.cdx,1kbq_936_2_ligand,0.603453
63.cdx,1kbq_936_2_ligand,0.59814
60.cdx,1kbq_936_2_ligand,0.595901
54.cdx,1kbq_936_2_ligand,0.593292
2.cdx,1kbq_936_2_ligand,0.593252
53.cdx,1kbq_936_2_ligand,0.592671
61.cdx,1kbq_936_2_ligand,0.590109
3.cdx,1kbq_936_2_ligand,0.588228
44.cdx,1kbq_936_2_ligand,0.584527
42.cdx,1kbq_936_2_ligand,0.580393
40.cdx,1kbq_936_2_ligand,0.579805
67.cdx,1kbq_936_2_ligand,0.57535
55.cdx,1kbq_936_2_ligand,0.561929
62.cdx,1kbq_936_2_ligand,0.560374
83.cdx,1kbq_936_2_ligand,0.560368
77.cdx,1kbq_936_2_ligand,0.552845
47.cdx,1kbq_936_2_ligand,0.488054
79.cdx,1kqu_BR4_1_ligand,0.700135
58.cdx,1kqu_BR4_1_ligand,0.692274
80.cdx,1kqu_BR4_1_ligand,0.688687
49.cdx,1kqu_BR4_1_ligand,0.686864
73.cdx,1kqu_BR4_1_ligand,0.682832
42.cdx,1kqu_BR4_1_ligand,0.678656
56.cdx,1kqu_BR4_1_ligand,0.676721
57.cdx,1kqu_BR4_1_ligand,0.673366
82.cdx,1kqu_BR4_1_ligand,0.668753
36.cdx,1kqu_BR4_1_ligand,0.666273
44.cdx,1kqu_BR4_1_ligand,0.662767
81.cdx,1kqu_BR4_1_ligand,0.660121
66.cdx,1kqu_BR4_1_ligand,0.657531
46.cdx,1kqu_BR4_1_ligand,0.656881
35.cdx,1kqu_BR4_1_ligand,0.655162
40.cdx,1kqu_BR4_1_ligand,0.654133
74.cdx,1kqu_BR4_1_ligand,0.653299
51.cdx,1kqu_BR4_1_ligand,0.650609
68.cdx,1kqu_BR4_1_ligand,0.648068
43.cdx,1kqu_BR4_1_ligand,0.646451
45.cdx,1kqu_BR4_1_ligand,0.64635
24.cdx,1kqu_BR4_1_ligand,0.644862
52.cdx,1kqu_BR4_1_ligand,0.64482
78.cdx,1kqu_BR4_1_ligand,0.640767
50.cdx,1kqu_BR4_1_ligand,0.640037
53.cdx,1kqu_BR4_1_ligand,0.63548
84.cdx,1kqu_BR4_1_ligand,0.634299
65.cdx,1kqu_BR4_1_ligand,0.633014
64.cdx,1kqu_BR4_1_ligand,0.628314
83.cdx,1kqu_BR4_1_ligand,0.625471
41.cdx,1kqu_BR4_1_ligand,0.625232
60.cdx,1kqu_BR4_1_ligand,0.624927
75.cdx,1kqu_BR4_1_ligand,0.621349
69.cdx,1kqu_BR4_1_ligand,0.616192
3.cdx,1kqu_BR4_1_ligand,0.61555
59.cdx,1kqu_BR4_1_ligand,0.614824
61.cdx,1kqu_BR4_1_ligand,0.612814
54.cdx,1kqu_BR4_1_ligand,0.606728
22.cdx,1kqu_BR4_1_ligand,0.606724
37.cdx,1kqu_BR4_1_ligand,0.60652
67.cdx,1kqu_BR4_1_ligand,0.605282
63.cdx,1kqu_BR4_1_ligand,0.605138
55.cdx,1kqu_BR4_1_ligand,0.604355
76.cdx,1kqu_BR4_1_ligand,0.602551
15.cdx,1kqu_BR4_1_ligand,0.602102
2.cdx,1kqu_BR4_1_ligand,0.601144
21.cdx,1kqu_BR4_1_ligand,0.592047
77.cdx,1kqu_BR4_1_ligand,0.591525
19.cdx,1kqu_BR4_1_ligand,0.570802
62.cdx,1kqu_BR4_1_ligand,0.569793
18.cdx,1kqu_BR4_1_ligand,0.562616
47.cdx,1kqu_BR4_1_ligand,0.542378
70.cdx,1kqu_BR4_1_ligand,0.506164
20.cdx,1kqu_BR4_1_ligand,0.460806
3.cdx,1kvo_OAP_4_ligand,0.686727
61.cdx,1kvo_OAP_4_ligand,0.665227
79.cdx,1kvo_OAP_4_ligand,0.654292
49.cdx,1kvo_OAP_4_ligand,0.650137
50.cdx,1kvo_OAP_4_ligand,0.643366
77.cdx,1kvo_OAP_4_ligand,0.639911
46.cdx,1kvo_OAP_4_ligand,0.63481
24.cdx,1kvo_OAP_4_ligand,0.633768
42.cdx,1kvo_OAP_4_ligand,0.630709
37.cdx,1kvo_OAP_4_ligand,0.627858
41.cdx,1kvo_OAP_4_ligand,0.626603
81.cdx,1kvo_OAP_4_ligand,0.624188
63.cdx,1kvo_OAP_4_ligand,0.624125
43.cdx,1kvo_OAP_4_ligand,0.623552
78.cdx,1kvo_OAP_4_ligand,0.620655
74.cdx,1kvo_OAP_4_ligand,0.620144
60.cdx,1kvo_OAP_4_ligand,0.619826
44.cdx,1kvo_OAP_4_ligand,0.615986
45.cdx,1kvo_OAP_4_ligand,0.614949
65.cdx,1kvo_OAP_4_ligand,0.613988
83.cdx,1kvo_OAP_4_ligand,0.611095
76.cdx,1kvo_OAP_4_ligand,0.610834
2.cdx,1kvo_OAP_4_ligand,0.606896
54.cdx,1kvo_OAP_4_ligand,0.606319
53.cdx,1kvo_OAP_4_ligand,0.60593
52.cdx,1kvo_OAP_4_ligand,0.604251
80.cdx,1kvo_OAP_4_ligand,0.598926
67.cdx,1kvo_OAP_4_ligand,0.597977
66.cdx,1kvo_OAP_4_ligand,0.596729
73.cdx,1kvo_OAP_4_ligand,0.592349
62.cdx,1kvo_OAP_4_ligand,0.590625
84.cdx,1kvo_OAP_4_ligand,0.590602
64.cdx,1kvo_OAP_4_ligand,0.590066
40.cdx,1kvo_OAP_4_ligand,0.58778
75.cdx,1kvo_OAP_4_ligand,0.587417
36.cdx,1kvo_OAP_4_ligand,0.58479
35.cdx,1kvo_OAP_4_ligand,0.582002
47.cdx,1kvo_OAP_4_ligand,0.581461
68.cdx,1kvo_OAP_4_ligand,0.577703
56.cdx,1kvo_OAP_4_ligand,0.576875
55.cdx,1kvo_OAP_4_ligand,0.575783
51.cdx,1kvo_OAP_4_ligand,0.573408
58.cdx,1kvo_OAP_4_ligand,0.571787
57.cdx,1kvo_OAP_4_ligand,0.571516
59.cdx,1kvo_OAP_4_ligand,0.568144
15.cdx,1kvo_OAP_4_ligand,0.563387
82.cdx,1kvo_OAP_4_ligand,0.562342
22.cdx,1kvo_OAP_4_ligand,0.529752
21.cdx,1kvo_OAP_4_ligand,0.529506
69.cdx,1kvo_OAP_4_ligand,0.50988
18.cdx,1kvo_OAP_4_ligand,0.497803
19.cdx,1kvo_OAP_4_ligand,0.485673
70.cdx,1kvo_OAP_4_ligand,0.427787
20.cdx,1kvo_OAP_4_ligand,0.377455
69.cdx,1nfw_RRR,0.751149
57.cdx,1nfw_RRR,0.74253
68.cdx,1nfw_RRR,0.741718
49.cdx,1nfw_RRR,0.735333
35.cdx,1nfw_RRR,0.735095
82.cdx,1nfw_RRR,0.732604
56.cdx,1nfw_RRR,0.73257
81.cdx,1nfw_RRR,0.729261
51.cdx,1nfw_RRR,0.727172
58.cdx,1nfw_RRR,0.726642
52.cdx,1nfw_RRR,0.724093
73.cdx,1nfw_RRR,0.718544
50.cdx,1nfw_RRR,0.709627
36.cdx,1nfw_RRR,0.69173
80.cdx,1nfw_RRR,0.689495
45.cdx,1nfw_RRR,0.684365
43.cdx,1nfw_RRR,0.684028
74.cdx,1nfw_RRR,0.683491
83.cdx,1nfw_RRR,0.673919
53.cdx,1nfw_RRR,0.671222
54.cdx,1nfw_RRR,0.664256
22.cdx,1nfw_RRR,0.662137
66.cdx,1nfw_RRR,0.660962
78.cdx,1nfw_RRR,0.659112
2.cdx,1nfw_RRR,0.658789
46.cdx,1nfw_RRR,0.658539
79.cdx,1nfw_RRR,0.657615
21.cdx,1nfw_RRR,0.654965
84.cdx,1nfw_RRR,0.653031
76.cdx,1nfw_RRR,0.650537
24.cdx,1nfw_RRR,0.64666
37.cdx,1nfw_RRR,0.642949
41.cdx,1nfw_RRR,0.641708
63.cdx,1nfw_RRR,0.637994
59.cdx,1nfw_RRR,0.630662
75.cdx,1nfw_RRR,0.629888
44.cdx,1nfw_RRR,0.625969
40.cdx,1nfw_RRR,0.623634
67.cdx,1nfw_RRR,0.623498
55.cdx,1nfw_RRR,0.623493
64.cdx,1nfw_RRR,0.622905
65.cdx,1nfw_RRR,0.622185
15.cdx,1nfw_RRR,0.621945
60.cdx,1nfw_RRR,0.621315
19.cdx,1nfw_RRR,0.614467
3.cdx,1nfw_RRR,0.61276
61.cdx,1nfw_RRR,0.610663
42.cdx,1nfw_RRR,0.604714
62.cdx,1nfw_RRR,0.59962
18.cdx,1nfw_RRR,0.583374
77.cdx,1nfw_RRR,0.583142
47.cdx,1nfw_RRR,0.535363
70.cdx,1nfw_RRR,0.504489
20.cdx,1nfw_RRR,0.488243
56.cdx,1nfx_RDR,0.742599
45.cdx,1nfx_RDR,0.690816
69.cdx,1nfx_RDR,0.689541
57.cdx,1nfx_RDR,0.686045
68.cdx,1nfx_RDR,0.682627
58.cdx,1nfx_RDR,0.665726
50.cdx,1nfx_RDR,0.664899
35.cdx,1nfx_RDR,0.662703
73.cdx,1nfx_RDR,0.657849
52.cdx,1nfx_RDR,0.653171
82.cdx,1nfx_RDR,0.653032
81.cdx,1nfx_RDR,0.651465
51.cdx,1nfx_RDR,0.646812
43.cdx,1nfx_RDR,0.6451
41.cdx,1nfx_RDR,0.643431
67.cdx,1nfx_RDR,0.6401
2.cdx,1nfx_RDR,0.636399
49.cdx,1nfx_RDR,0.635846
63.cdx,1nfx_RDR,0.632823
36.cdx,1nfx_RDR,0.631652
59.cdx,1nfx_RDR,0.631186
60.cdx,1nfx_RDR,0.629598
53.cdx,1nfx_RDR,0.628921
74.cdx,1nfx_RDR,0.625225
24.cdx,1nfx_RDR,0.623848
37.cdx,1nfx_RDR,0.623633
66.cdx,1nfx_RDR,0.619365
80.cdx,1nfx_RDR,0.618637
44.cdx,1nfx_RDR,0.617537
78.cdx,1nfx_RDR,0.615073
15.cdx,1nfx_RDR,0.613097
61.cdx,1nfx_RDR,0.612854
54.cdx,1nfx_RDR,0.612508
3.cdx,1nfx_RDR,0.608971
83.cdx,1nfx_RDR,0.608245
76.cdx,1nfx_RDR,0.608233
46.cdx,1nfx_RDR,0.605002
22.cdx,1nfx_RDR,0.603882
21.cdx,1nfx_RDR,0.603114
84.cdx,1nfx_RDR,0.597643
64.cdx,1nfx_RDR,0.596067
79.cdx,1nfx_RDR,0.59436
55.cdx,1nfx_RDR,0.592271
75.cdx,1nfx_RDR,0.589636
65.cdx,1nfx_RDR,0.586138
40.cdx,1nfx_RDR,0.579526
42.cdx,1nfx_RDR,0.570734
62.cdx,1nfx_RDR,0.557025
77.cdx,1nfx_RDR,0.556295
19.cdx,1nfx_RDR,0.551886
47.cdx,1nfx_RDR,0.543852
18.cdx,1nfx_RDR,0.539806
20.cdx,1nfx_RDR,0.468491
70.cdx,1nfx_RDR,0.462009
57.cdx,1oip_VIV_1_ligand,0.769386
68.cdx,1oip_VIV_1_ligand,0.71292
81.cdx,1oip_VIV_1_ligand,0.711634
52.cdx,1oip_VIV_1_ligand,0.708466
75.cdx,1oip_VIV_1_ligand,0.70283
51.cdx,1oip_VIV_1_ligand,0.70031
76.cdx,1oip_VIV_1_ligand,0.697383
35.cdx,1oip_VIV_1_ligand,0.689804
3.cdx,1oip_VIV_1_ligand,0.683866
82.cdx,1oip_VIV_1_ligand,0.680372
46.cdx,1oip_VIV_1_ligand,0.679895
49.cdx,1oip_VIV_1_ligand,0.676042
55.cdx,1oip_VIV_1_ligand,0.673338
24.cdx,1oip_VIV_1_ligand,0.67023
63.cdx,1oip_VIV_1_ligand,0.669743
37.cdx,1oip_VIV_1_ligand,0.668771
43.cdx,1oip_VIV_1_ligand,0.666904
58.cdx,1oip_VIV_1_ligand,0.666353
45.cdx,1oip_VIV_1_ligand,0.666323
56.cdx,1oip_VIV_1_ligand,0.661457
60.cdx,1oip_VIV_1_ligand,0.66007
36.cdx,1oip_VIV_1_ligand,0.659906
50.cdx,1oip_VIV_1_ligand,0.659609
59.cdx,1oip_VIV_1_ligand,0.658947
64.cdx,1oip_VIV_1_ligand,0.658947
83.cdx,1oip_VIV_1_ligand,0.658902
42.cdx,1oip_VIV_1_ligand,0.658636
78.cdx,1oip_VIV_1_ligand,0.658157
77.cdx,1oip_VIV_1_ligand,0.652933
73.cdx,1oip_VIV_1_ligand,0.650665
40.cdx,1oip_VIV_1_ligand,0.648388
74.cdx,1oip_VIV_1_ligand,0.645411
66.cdx,1oip_VIV_1_ligand,0.64507
44.cdx,1oip_VIV_1_ligand,0.645057
53.cdx,1oip_VIV_1_ligand,0.643956
67.cdx,1oip_VIV_1_ligand,0.643241
2.cdx,1oip_VIV_1_ligand,0.642728
84.cdx,1oip_VIV_1_ligand,0.640047
80.cdx,1oip_VIV_1_ligand,0.637546
15.cdx,1oip_VIV_1_ligand,0.634326
41.cdx,1oip_VIV_1_ligand,0.631357
62.cdx,1oip_VIV_1_ligand,0.630976
54.cdx,1oip_VIV_1_ligand,0.627861
61.cdx,1oip_VIV_1_ligand,0.627782
65.cdx,1oip_VIV_1_ligand,0.624793
79.cdx,1oip_VIV_1_ligand,0.624755
69.cdx,1oip_VIV_1_ligand,0.582079
47.cdx,1oip_VIV_1_ligand,0.581371
21.cdx,1oip_VIV_1_ligand,0.56704
18.cdx,1oip_VIV_1_ligand,0.536443
22.cdx,1oip_VIV_1_ligand,0.528724
19.cdx,1oip_VIV_1_ligand,0.525781
20.cdx,1oip_VIV_1_ligand,0.443291
70.cdx,1oip_VIV_1_ligand,0.423859
70.cdx,1qpe_PP2_1_ligand,0.769978
20.cdx,1qpe_PP2_1_ligand,0.761558
21.cdx,1qpe_PP2_1_ligand,0.753541
18.cdx,1qpe_PP2_1_ligand,0.75291
19.cdx,1qpe_PP2_1_ligand,0.72985
58.cdx,1qpe_PP2_1_ligand,0.709272
22.cdx,1qpe_PP2_1_ligand,0.704838
68.cdx,1qpe_PP2_1_ligand,0.702233
56.cdx,1qpe_PP2_1_ligand,0.692747
81.cdx,1qpe_PP2_1_ligand,0.683088
35.cdx,1qpe_PP2_1_ligand,0.676596
73.cdx,1qpe_PP2_1_ligand,0.666722
82.cdx,1qpe_PP2_1_ligand,0.655517
57.cdx,1qpe_PP2_1_ligand,0.649609
51.cdx,1qpe_PP2_1_ligand,0.642234
49.cdx,1qpe_PP2_1_ligand,0.637018
52.cdx,1qpe_PP2_1_ligand,0.607149
80.cdx,1qpe_PP2_1_ligand,0.603633
69.cdx,1qpe_PP2_1_ligand,0.591825
36.cdx,1qpe_PP2_1_ligand,0.588514
50.cdx,1qpe_PP2_1_ligand,0.587572
84.cdx,1qpe_PP2_1_ligand,0.582422
41.cdx,1qpe_PP2_1_ligand,0.580654
75.cdx,1qpe_PP2_1_ligand,0.579736
59.cdx,1qpe_PP2_1_ligand,0.579372
79.cdx,1qpe_PP2_1_ligand,0.577731
76.cdx,1qpe_PP2_1_ligand,0.573128
45.cdx,1qpe_PP2_1_ligand,0.572174
24.cdx,1qpe_PP2_1_ligand,0.570293
40.cdx,1qpe_PP2_1_ligand,0.562749
55.cdx,1qpe_PP2_1_ligand,0.557643
43.cdx,1qpe_PP2_1_ligand,0.557504
74.cdx,1qpe_PP2_1_ligand,0.557462
2.cdx,1qpe_PP2_1_ligand,0.556327
42.cdx,1qpe_PP2_1_ligand,0.555499
53.cdx,1qpe_PP2_1_ligand,0.549798
66.cdx,1qpe_PP2_1_ligand,0.549691
46.cdx,1qpe_PP2_1_ligand,0.549382
78.cdx,1qpe_PP2_1_ligand,0.548949
60.cdx,1qpe_PP2_1_ligand,0.5435
54.cdx,1qpe_PP2_1_ligand,0.537954
3.cdx,1qpe_PP2_1_ligand,0.536463
64.cdx,1qpe_PP2_1_ligand,0.532903
37.cdx,1qpe_PP2_1_ligand,0.530222
83.cdx,1qpe_PP2_1_ligand,0.529006
62.cdx,1qpe_PP2_1_ligand,0.524165
15.cdx,1qpe_PP2_1_ligand,0.524123
65.cdx,1qpe_PP2_1_ligand,0.522252
61.cdx,1qpe_PP2_1_ligand,0.521743
44.cdx,1qpe_PP2_1_ligand,0.520023
67.cdx,1qpe_PP2_1_ligand,0.518332
63.cdx,1qpe_PP2_1_ligand,0.509836
77.cdx,1qpe_PP2_1_ligand,0.488448
47.cdx,1qpe_PP2_1_ligand,0.442751
20.cdx,1qyx_ASD_1_ligand,0.766486
58.cdx,1qyx_ASD_1_ligand,0.74074
19.cdx,1qyx_ASD_1_ligand,0.733061
70.cdx,1qyx_ASD_1_ligand,0.730395
18.cdx,1qyx_ASD_1_ligand,0.705869
21.cdx,1qyx_ASD_1_ligand,0.691419
22.cdx,1qyx_ASD_1_ligand,0.688129
82.cdx,1qyx_ASD_1_ligand,0.684457
81.cdx,1qyx_ASD_1_ligand,0.669844
68.cdx,1qyx_ASD_1_ligand,0.652806
73.cdx,1qyx_ASD_1_ligand,0.65096
35.cdx,1qyx_ASD_1_ligand,0.648065
49.cdx,1qyx_ASD_1_ligand,0.639996
57.cdx,1qyx_ASD_1_ligand,0.63884
56.cdx,1qyx_ASD_1_ligand,0.630135
51.cdx,1qyx_ASD_1_ligand,0.607709
69.cdx,1qyx_ASD_1_ligand,0.603905
36.cdx,1qyx_ASD_1_ligand,0.586505
52.cdx,1qyx_ASD_1_ligand,0.586382
80.cdx,1qyx_ASD_1_ligand,0.559981
45.cdx,1qyx_ASD_1_ligand,0.556212
50.cdx,1qyx_ASD_1_ligand,0.555571
78.cdx,1qyx_ASD_1_ligand,0.552755
79.cdx,1qyx_ASD_1_ligand,0.545442
41.cdx,1qyx_ASD_1_ligand,0.537773
24.cdx,1qyx_ASD_1_ligand,0.536028
74.cdx,1qyx_ASD_1_ligand,0.52682
40.cdx,1qyx_ASD_1_ligand,0.523237
59.cdx,1qyx_ASD_1_ligand,0.52158
43.cdx,1qyx_ASD_1_ligand,0.518418
3.cdx,1qyx_ASD_1_ligand,0.516237
64.cdx,1qyx_ASD_1_ligand,0.515683
75.cdx,1qyx_ASD_1_ligand,0.513013
53.cdx,1qyx_ASD_1_ligand,0.512243
54.cdx,1qyx_ASD_1_ligand,0.507309
76.cdx,1qyx_ASD_1_ligand,0.506072
46.cdx,1qyx_ASD_1_ligand,0.504017
84.cdx,1qyx_ASD_1_ligand,0.50022
60.cdx,1qyx_ASD_1_ligand,0.49155
77.cdx,1qyx_ASD_1_ligand,0.489528
66.cdx,1qyx_ASD_1_ligand,0.488399
55.cdx,1qyx_ASD_1_ligand,0.481017
67.cdx,1qyx_ASD_1_ligand,0.47936
44.cdx,1qyx_ASD_1_ligand,0.474853
2.cdx,1qyx_ASD_1_ligand,0.471412
42.cdx,1qyx_ASD_1_ligand,0.47141
37.cdx,1qyx_ASD_1_ligand,0.470953
15.cdx,1qyx_ASD_1_ligand,0.470023
65.cdx,1qyx_ASD_1_ligand,0.469967
61.cdx,1qyx_ASD_1_ligand,0.469057
83.cdx,1qyx_ASD_1_ligand,0.467415
63.cdx,1qyx_ASD_1_ligand,0.463729
62.cdx,1qyx_ASD_1_ligand,0.450536
47.cdx,1qyx_ASD_1_ligand,0.40408
57.cdx,1r5l_VIV,0.774405
68.cdx,1r5l_VIV,0.714352
52.cdx,1r5l_VIV,0.711878
51.cdx,1r5l_VIV,0.703166
75.cdx,1r5l_VIV,0.702661
81.cdx,1r5l_VIV,0.697938
35.cdx,1r5l_VIV,0.687733
46.cdx,1r5l_VIV,0.683391
24.cdx,1r5l_VIV,0.682638
49.cdx,1r5l_VIV,0.681308
76.cdx,1r5l_VIV,0.678024
82.cdx,1r5l_VIV,0.675937
37.cdx,1r5l_VIV,0.672059
64.cdx,1r5l_VIV,0.666103
56.cdx,1r5l_VIV,0.666085
3.cdx,1r5l_VIV,0.664221
55.cdx,1r5l_VIV,0.662219
83.cdx,1r5l_VIV,0.660775
45.cdx,1r5l_VIV,0.660222
43.cdx,1r5l_VIV,0.6581
50.cdx,1r5l_VIV,0.657718
63.cdx,1r5l_VIV,0.656953
42.cdx,1r5l_VIV,0.656037
58.cdx,1r5l_VIV,0.655801
78.cdx,1r5l_VIV,0.652994
59.cdx,1r5l_VIV,0.6527
77.cdx,1r5l_VIV,0.652381
74.cdx,1r5l_VIV,0.650738
67.cdx,1r5l_VIV,0.650601
66.cdx,1r5l_VIV,0.645971
60.cdx,1r5l_VIV,0.645932
44.cdx,1r5l_VIV,0.641902
36.cdx,1r5l_VIV,0.641482
73.cdx,1r5l_VIV,0.640162
40.cdx,1r5l_VIV,0.638313
80.cdx,1r5l_VIV,0.636805
2.cdx,1r5l_VIV,0.634184
84.cdx,1r5l_VIV,0.633898
61.cdx,1r5l_VIV,0.629519
65.cdx,1r5l_VIV,0.627634
53.cdx,1r5l_VIV,0.62742
41.cdx,1r5l_VIV,0.626763
62.cdx,1r5l_VIV,0.625593
54.cdx,1r5l_VIV,0.623319
15.cdx,1r5l_VIV,0.621381
79.cdx,1r5l_VIV,0.618466
47.cdx,1r5l_VIV,0.593548
69.cdx,1r5l_VIV,0.580008
21.cdx,1r5l_VIV,0.569311
22.cdx,1r5l_VIV,0.539509
18.cdx,1r5l_VIV,0.536482
19.cdx,1r5l_VIV,0.526016
20.cdx,1r5l_VIV,0.440389
70.cdx,1r5l_VIV,0.42067
18.cdx,1rw8_580_1_ligand,0.775448
70.cdx,1rw8_580_1_ligand,0.750967
58.cdx,1rw8_580_1_ligand,0.736171
21.cdx,1rw8_580_1_ligand,0.72112
20.cdx,1rw8_580_1_ligand,0.719175
19.cdx,1rw8_580_1_ligand,0.71642
22.cdx,1rw8_580_1_ligand,0.700267
68.cdx,1rw8_580_1_ligand,0.698809
56.cdx,1rw8_580_1_ligand,0.678913
49.cdx,1rw8_580_1_ligand,0.648685
35.cdx,1rw8_580_1_ligand,0.648556
81.cdx,1rw8_580_1_ligand,0.63552
82.cdx,1rw8_580_1_ligand,0.628634
73.cdx,1rw8_580_1_ligand,0.623103
57.cdx,1rw8_580_1_ligand,0.614561
51.cdx,1rw8_580_1_ligand,0.605949
36.cdx,1rw8_580_1_ligand,0.605045
52.cdx,1rw8_580_1_ligand,0.594905
50.cdx,1rw8_580_1_ligand,0.587683
43.cdx,1rw8_580_1_ligand,0.587361
45.cdx,1rw8_580_1_ligand,0.587142
80.cdx,1rw8_580_1_ligand,0.586844
76.cdx,1rw8_580_1_ligand,0.583517
84.cdx,1rw8_580_1_ligand,0.580319
24.cdx,1rw8_580_1_ligand,0.579936
78.cdx,1rw8_580_1_ligand,0.578478
79.cdx,1rw8_580_1_ligand,0.560999
69.cdx,1rw8_580_1_ligand,0.560722
40.cdx,1rw8_580_1_ligand,0.560611
59.cdx,1rw8_580_1_ligand,0.55777
66.cdx,1rw8_580_1_ligand,0.557631
41.cdx,1rw8_580_1_ligand,0.555311
74.cdx,1rw8_580_1_ligand,0.553101
3.cdx,1rw8_580_1_ligand,0.552145
75.cdx,1rw8_580_1_ligand,0.551962
53.cdx,1rw8_580_1_ligand,0.546001
54.cdx,1rw8_580_1_ligand,0.544282
55.cdx,1rw8_580_1_ligand,0.543424
65.cdx,1rw8_580_1_ligand,0.539847
42.cdx,1rw8_580_1_ligand,0.537958
63.cdx,1rw8_580_1_ligand,0.536924
67.cdx,1rw8_580_1_ligand,0.532129
64.cdx,1rw8_580_1_ligand,0.530876
15.cdx,1rw8_580_1_ligand,0.530809
2.cdx,1rw8_580_1_ligand,0.528121
46.cdx,1rw8_580_1_ligand,0.527736
83.cdx,1rw8_580_1_ligand,0.520816
60.cdx,1rw8_580_1_ligand,0.518615
61.cdx,1rw8_580_1_ligand,0.516792
37.cdx,1rw8_580_1_ligand,0.516226
44.cdx,1rw8_580_1_ligand,0.508615
77.cdx,1rw8_580_1_ligand,0.495108
62.cdx,1rw8_580_1_ligand,0.489744
47.cdx,1rw8_580_1_ligand,0.443944
19.cdx,1s3w_TQT_1_ligand,0.77243
21.cdx,1s3w_TQT_1_ligand,0.76804
22.cdx,1s3w_TQT_1_ligand,0.755104
18.cdx,1s3w_TQT_1_ligand,0.736201
70.cdx,1s3w_TQT_1_ligand,0.711106
69.cdx,1s3w_TQT_1_ligand,0.705489
58.cdx,1s3w_TQT_1_ligand,0.699821
68.cdx,1s3w_TQT_1_ligand,0.694057
57.cdx,1s3w_TQT_1_ligand,0.692608
82.cdx,1s3w_TQT_1_ligand,0.688681
20.cdx,1s3w_TQT_1_ligand,0.682834
81.cdx,1s3w_TQT_1_ligand,0.647404
35.cdx,1s3w_TQT_1_ligand,0.638383
73.cdx,1s3w_TQT_1_ligand,0.636014
56.cdx,1s3w_TQT_1_ligand,0.633398
50.cdx,1s3w_TQT_1_ligand,0.625547
49.cdx,1s3w_TQT_1_ligand,0.618572
52.cdx,1s3w_TQT_1_ligand,0.60543
51.cdx,1s3w_TQT_1_ligand,0.595038
36.cdx,1s3w_TQT_1_ligand,0.589265
80.cdx,1s3w_TQT_1_ligand,0.577955
75.cdx,1s3w_TQT_1_ligand,0.569432
45.cdx,1s3w_TQT_1_ligand,0.562633
78.cdx,1s3w_TQT_1_ligand,0.558207
84.cdx,1s3w_TQT_1_ligand,0.554856
24.cdx,1s3w_TQT_1_ligand,0.554361
43.cdx,1s3w_TQT_1_ligand,0.553777
41.cdx,1s3w_TQT_1_ligand,0.551793
74.cdx,1s3w_TQT_1_ligand,0.549962
79.cdx,1s3w_TQT_1_ligand,0.548362
76.cdx,1s3w_TQT_1_ligand,0.545437
46.cdx,1s3w_TQT_1_ligand,0.544021
40.cdx,1s3w_TQT_1_ligand,0.543786
53.cdx,1s3w_TQT_1_ligand,0.538301
37.cdx,1s3w_TQT_1_ligand,0.53736
42.cdx,1s3w_TQT_1_ligand,0.534283
66.cdx,1s3w_TQT_1_ligand,0.531018
59.cdx,1s3w_TQT_1_ligand,0.526955
60.cdx,1s3w_TQT_1_ligand,0.525033
2.cdx,1s3w_TQT_1_ligand,0.523516
83.cdx,1s3w_TQT_1_ligand,0.521715
3.cdx,1s3w_TQT_1_ligand,0.518354
65.cdx,1s3w_TQT_1_ligand,0.517951
15.cdx,1s3w_TQT_1_ligand,0.51792
44.cdx,1s3w_TQT_1_ligand,0.517044
55.cdx,1s3w_TQT_1_ligand,0.516168
61.cdx,1s3w_TQT_1_ligand,0.515507
63.cdx,1s3w_TQT_1_ligand,0.512939
54.cdx,1s3w_TQT_1_ligand,0.508068
64.cdx,1s3w_TQT_1_ligand,0.507544
67.cdx,1s3w_TQT_1_ligand,0.498742
77.cdx,1s3w_TQT_1_ligand,0.495906
62.cdx,1s3w_TQT_1_ligand,0.487011
47.cdx,1s3w_TQT_1_ligand,0.459358
19.cdx,1sqn_NDR_1_ligand,0.750161
21.cdx,1sqn_NDR_1_ligand,0.744219
20.cdx,1sqn_NDR_1_ligand,0.733433
70.cdx,1sqn_NDR_1_ligand,0.723355
22.cdx,1sqn_NDR_1_ligand,0.718819
58.cdx,1sqn_NDR_1_ligand,0.708567
18.cdx,1sqn_NDR_1_ligand,0.693612
81.cdx,1sqn_NDR_1_ligand,0.693609
82.cdx,1sqn_NDR_1_ligand,0.656527
69.cdx,1sqn_NDR_1_ligand,0.653436
68.cdx,1sqn_NDR_1_ligand,0.651786
73.cdx,1sqn_NDR_1_ligand,0.648506
57.cdx,1sqn_NDR_1_ligand,0.634605
56.cdx,1sqn_NDR_1_ligand,0.634245
35.cdx,1sqn_NDR_1_ligand,0.620755
49.cdx,1sqn_NDR_1_ligand,0.61588
51.cdx,1sqn_NDR_1_ligand,0.609594
80.cdx,1sqn_NDR_1_ligand,0.584051
52.cdx,1sqn_NDR_1_ligand,0.578219
50.cdx,1sqn_NDR_1_ligand,0.563925
36.cdx,1sqn_NDR_1_ligand,0.554964
45.cdx,1sqn_NDR_1_ligand,0.546377
74.cdx,1sqn_NDR_1_ligand,0.544066
41.cdx,1sqn_NDR_1_ligand,0.543725
46.cdx,1sqn_NDR_1_ligand,0.535071
76.cdx,1sqn_NDR_1_ligand,0.534637
24.cdx,1sqn_NDR_1_ligand,0.534326
79.cdx,1sqn_NDR_1_ligand,0.533331
75.cdx,1sqn_NDR_1_ligand,0.532881
40.cdx,1sqn_NDR_1_ligand,0.529486
59.cdx,1sqn_NDR_1_ligand,0.527053
43.cdx,1sqn_NDR_1_ligand,0.522585
53.cdx,1sqn_NDR_1_ligand,0.521695
84.cdx,1sqn_NDR_1_ligand,0.518172
78.cdx,1sqn_NDR_1_ligand,0.517872
60.cdx,1sqn_NDR_1_ligand,0.517735
37.cdx,1sqn_NDR_1_ligand,0.517167
66.cdx,1sqn_NDR_1_ligand,0.508315
64.cdx,1sqn_NDR_1_ligand,0.505381
3.cdx,1sqn_NDR_1_ligand,0.504701
54.cdx,1sqn_NDR_1_ligand,0.502426
83.cdx,1sqn_NDR_1_ligand,0.499614
42.cdx,1sqn_NDR_1_ligand,0.498247
2.cdx,1sqn_NDR_1_ligand,0.49781
55.cdx,1sqn_NDR_1_ligand,0.495931
77.cdx,1sqn_NDR_1_ligand,0.494883
67.cdx,1sqn_NDR_1_ligand,0.493953
63.cdx,1sqn_NDR_1_ligand,0.486758
44.cdx,1sqn_NDR_1_ligand,0.480149
65.cdx,1sqn_NDR_1_ligand,0.479151
15.cdx,1sqn_NDR_1_ligand,0.477246
61.cdx,1sqn_NDR_1_ligand,0.474739
62.cdx,1sqn_NDR_1_ligand,0.447228
47.cdx,1sqn_NDR_1_ligand,0.430368
22.cdx,1sr7_MOF_2_ligand,0.66689
21.cdx,1sr7_MOF_2_ligand,0.637949
58.cdx,1sr7_MOF_2_ligand,0.636668
69.cdx,1sr7_MOF_2_ligand,0.636225
56.cdx,1sr7_MOF_2_ligand,0.632963
45.cdx,1sr7_MOF_2_ligand,0.6283
19.cdx,1sr7_MOF_2_ligand,0.620265
81.cdx,1sr7_MOF_2_ligand,0.618323
68.cdx,1sr7_MOF_2_ligand,0.617831
57.cdx,1sr7_MOF_2_ligand,0.617753
49.cdx,1sr7_MOF_2_ligand,0.612364
52.cdx,1sr7_MOF_2_ligand,0.609818
18.cdx,1sr7_MOF_2_ligand,0.609723
35.cdx,1sr7_MOF_2_ligand,0.608995
43.cdx,1sr7_MOF_2_ligand,0.605926
73.cdx,1sr7_MOF_2_ligand,0.602703
51.cdx,1sr7_MOF_2_ligand,0.6006
36.cdx,1sr7_MOF_2_ligand,0.598933
24.cdx,1sr7_MOF_2_ligand,0.593059
41.cdx,1sr7_MOF_2_ligand,0.592621
82.cdx,1sr7_MOF_2_ligand,0.586408
84.cdx,1sr7_MOF_2_ligand,0.58637
77.cdx,1sr7_MOF_2_ligand,0.582316
67.cdx,1sr7_MOF_2_ligand,0.581713
80.cdx,1sr7_MOF_2_ligand,0.581611
46.cdx,1sr7_MOF_2_ligand,0.576238
37.cdx,1sr7_MOF_2_ligand,0.573897
42.cdx,1sr7_MOF_2_ligand,0.572399
75.cdx,1sr7_MOF_2_ligand,0.57182
3.cdx,1sr7_MOF_2_ligand,0.570127
76.cdx,1sr7_MOF_2_ligand,0.56883
83.cdx,1sr7_MOF_2_ligand,0.567549
50.cdx,1sr7_MOF_2_ligand,0.567091
54.cdx,1sr7_MOF_2_ligand,0.566225
78.cdx,1sr7_MOF_2_ligand,0.563513
60.cdx,1sr7_MOF_2_ligand,0.562149
53.cdx,1sr7_MOF_2_ligand,0.560331
79.cdx,1sr7_MOF_2_ligand,0.559964
74.cdx,1sr7_MOF_2_ligand,0.559937
59.cdx,1sr7_MOF_2_ligand,0.557006
66.cdx,1sr7_MOF_2_ligand,0.554056
65.cdx,1sr7_MOF_2_ligand,0.545633
40.cdx,1sr7_MOF_2_ligand,0.545055
55.cdx,1sr7_MOF_2_ligand,0.538153
63.cdx,1sr7_MOF_2_ligand,0.53791
44.cdx,1sr7_MOF_2_ligand,0.531443
70.cdx,1sr7_MOF_2_ligand,0.52911
61.cdx,1sr7_MOF_2_ligand,0.52694
2.cdx,1sr7_MOF_2_ligand,0.52584
64.cdx,1sr7_MOF_2_ligand,0.524499
15.cdx,1sr7_MOF_2_ligand,0.518599
20.cdx,1sr7_MOF_2_ligand,0.517324
62.cdx,1sr7_MOF_2_ligand,0.509854
47.cdx,1sr7_MOF_2_ligand,0.486842
22.cdx,1uhl_MEI_1_ligand,0.763724
18.cdx,1uhl_MEI_1_ligand,0.757778
58.cdx,1uhl_MEI_1_ligand,0.740666
69.cdx,1uhl_MEI_1_ligand,0.739305
21.cdx,1uhl_MEI_1_ligand,0.726132
19.cdx,1uhl_MEI_1_ligand,0.719754
68.cdx,1uhl_MEI_1_ligand,0.71607
35.cdx,1uhl_MEI_1_ligand,0.686326
49.cdx,1uhl_MEI_1_ligand,0.681164
73.cdx,1uhl_MEI_1_ligand,0.677351
70.cdx,1uhl_MEI_1_ligand,0.67264
82.cdx,1uhl_MEI_1_ligand,0.669638
20.cdx,1uhl_MEI_1_ligand,0.668635
81.cdx,1uhl_MEI_1_ligand,0.659881
51.cdx,1uhl_MEI_1_ligand,0.649138
56.cdx,1uhl_MEI_1_ligand,0.64592
57.cdx,1uhl_MEI_1_ligand,0.644115
50.cdx,1uhl_MEI_1_ligand,0.642323
36.cdx,1uhl_MEI_1_ligand,0.634451
52.cdx,1uhl_MEI_1_ligand,0.630865
80.cdx,1uhl_MEI_1_ligand,0.620926
43.cdx,1uhl_MEI_1_ligand,0.598084
53.cdx,1uhl_MEI_1_ligand,0.595607
41.cdx,1uhl_MEI_1_ligand,0.59
45.cdx,1uhl_MEI_1_ligand,0.587679
74.cdx,1uhl_MEI_1_ligand,0.586179
75.cdx,1uhl_MEI_1_ligand,0.586076
24.cdx,1uhl_MEI_1_ligand,0.574161
15.cdx,1uhl_MEI_1_ligand,0.571532
40.cdx,1uhl_MEI_1_ligand,0.571361
79.cdx,1uhl_MEI_1_ligand,0.564903
76.cdx,1uhl_MEI_1_ligand,0.564096
84.cdx,1uhl_MEI_1_ligand,0.561338
54.cdx,1uhl_MEI_1_ligand,0.560876
78.cdx,1uhl_MEI_1_ligand,0.554926
44.cdx,1uhl_MEI_1_ligand,0.55429
83.cdx,1uhl_MEI_1_ligand,0.553722
55.cdx,1uhl_MEI_1_ligand,0.553016
64.cdx,1uhl_MEI_1_ligand,0.550763
59.cdx,1uhl_MEI_1_ligand,0.550604
60.cdx,1uhl_MEI_1_ligand,0.545573
46.cdx,1uhl_MEI_1_ligand,0.544995
42.cdx,1uhl_MEI_1_ligand,0.543782
3.cdx,1uhl_MEI_1_ligand,0.541994
66.cdx,1uhl_MEI_1_ligand,0.541693
67.cdx,1uhl_MEI_1_ligand,0.540699
2.cdx,1uhl_MEI_1_ligand,0.538524
61.cdx,1uhl_MEI_1_ligand,0.533882
37.cdx,1uhl_MEI_1_ligand,0.529957
65.cdx,1uhl_MEI_1_ligand,0.524922
63.cdx,1uhl_MEI_1_ligand,0.522454
77.cdx,1uhl_MEI_1_ligand,0.501585
62.cdx,1uhl_MEI_1_ligand,0.495475
47.cdx,1uhl_MEI_1_ligand,0.460322
20.cdx,1uv5_BRW_1_ligand,0.756782
58.cdx,1uv5_BRW_1_ligand,0.734087
19.cdx,1uv5_BRW_1_ligand,0.723614
73.cdx,1uv5_BRW_1_ligand,0.718635
68.cdx,1uv5_BRW_1_ligand,0.714353
21.cdx,1uv5_BRW_1_ligand,0.70812
35.cdx,1uv5_BRW_1_ligand,0.704697
82.cdx,1uv5_BRW_1_ligand,0.68352
22.cdx,1uv5_BRW_1_ligand,0.683486
81.cdx,1uv5_BRW_1_ligand,0.679354
18.cdx,1uv5_BRW_1_ligand,0.679231
69.cdx,1uv5_BRW_1_ligand,0.674422
57.cdx,1uv5_BRW_1_ligand,0.668954
70.cdx,1uv5_BRW_1_ligand,0.666292
56.cdx,1uv5_BRW_1_ligand,0.663964
51.cdx,1uv5_BRW_1_ligand,0.661532
49.cdx,1uv5_BRW_1_ligand,0.655779
52.cdx,1uv5_BRW_1_ligand,0.64338
36.cdx,1uv5_BRW_1_ligand,0.639378
80.cdx,1uv5_BRW_1_ligand,0.614763
50.cdx,1uv5_BRW_1_ligand,0.606059
45.cdx,1uv5_BRW_1_ligand,0.586996
75.cdx,1uv5_BRW_1_ligand,0.586066
53.cdx,1uv5_BRW_1_ligand,0.579
59.cdx,1uv5_BRW_1_ligand,0.575827
74.cdx,1uv5_BRW_1_ligand,0.569962
43.cdx,1uv5_BRW_1_ligand,0.56862
79.cdx,1uv5_BRW_1_ligand,0.561967
84.cdx,1uv5_BRW_1_ligand,0.561887
40.cdx,1uv5_BRW_1_ligand,0.561473
24.cdx,1uv5_BRW_1_ligand,0.559568
78.cdx,1uv5_BRW_1_ligand,0.557619
76.cdx,1uv5_BRW_1_ligand,0.555528
63.cdx,1uv5_BRW_1_ligand,0.552113
41.cdx,1uv5_BRW_1_ligand,0.551374
67.cdx,1uv5_BRW_1_ligand,0.549284
66.cdx,1uv5_BRW_1_ligand,0.547859
3.cdx,1uv5_BRW_1_ligand,0.546142
54.cdx,1uv5_BRW_1_ligand,0.542883
15.cdx,1uv5_BRW_1_ligand,0.533859
37.cdx,1uv5_BRW_1_ligand,0.533405
83.cdx,1uv5_BRW_1_ligand,0.531942
2.cdx,1uv5_BRW_1_ligand,0.531455
64.cdx,1uv5_BRW_1_ligand,0.531071
55.cdx,1uv5_BRW_1_ligand,0.529943
60.cdx,1uv5_BRW_1_ligand,0.52808
61.cdx,1uv5_BRW_1_ligand,0.524905
42.cdx,1uv5_BRW_1_ligand,0.524858
46.cdx,1uv5_BRW_1_ligand,0.523505
44.cdx,1uv5_BRW_1_ligand,0.521421
65.cdx,1uv5_BRW_1_ligand,0.503787
77.cdx,1uv5_BRW_1_ligand,0.499768
62.cdx,1uv5_BRW_1_ligand,0.482229
47.cdx,1uv5_BRW_1_ligand,0.475729
35.cdx,1uyc_PU7_1_ligand,0.706795
68.cdx,1uyc_PU7_1_ligand,0.702343
22.cdx,1uyc_PU7_1_ligand,0.698528
49.cdx,1uyc_PU7_1_ligand,0.696063
21.cdx,1uyc_PU7_1_ligand,0.693704
58.cdx,1uyc_PU7_1_ligand,0.687884
36.cdx,1uyc_PU7_1_ligand,0.686363
18.cdx,1uyc_PU7_1_ligand,0.682801
70.cdx,1uyc_PU7_1_ligand,0.679673
56.cdx,1uyc_PU7_1_ligand,0.678482
81.cdx,1uyc_PU7_1_ligand,0.678162
73.cdx,1uyc_PU7_1_ligand,0.662897
50.cdx,1uyc_PU7_1_ligand,0.662834
57.cdx,1uyc_PU7_1_ligand,0.661444
45.cdx,1uyc_PU7_1_ligand,0.654061
52.cdx,1uyc_PU7_1_ligand,0.6512
82.cdx,1uyc_PU7_1_ligand,0.650631
43.cdx,1uyc_PU7_1_ligand,0.644283
20.cdx,1uyc_PU7_1_ligand,0.64312
19.cdx,1uyc_PU7_1_ligand,0.642827
51.cdx,1uyc_PU7_1_ligand,0.633619
65.cdx,1uyc_PU7_1_ligand,0.631153
80.cdx,1uyc_PU7_1_ligand,0.629093
74.cdx,1uyc_PU7_1_ligand,0.628483
54.cdx,1uyc_PU7_1_ligand,0.622733
76.cdx,1uyc_PU7_1_ligand,0.609688
79.cdx,1uyc_PU7_1_ligand,0.606806
84.cdx,1uyc_PU7_1_ligand,0.606464
83.cdx,1uyc_PU7_1_ligand,0.604736
15.cdx,1uyc_PU7_1_ligand,0.603448
37.cdx,1uyc_PU7_1_ligand,0.602973
66.cdx,1uyc_PU7_1_ligand,0.60199
40.cdx,1uyc_PU7_1_ligand,0.601768
41.cdx,1uyc_PU7_1_ligand,0.597408
75.cdx,1uyc_PU7_1_ligand,0.594808
59.cdx,1uyc_PU7_1_ligand,0.59403
24.cdx,1uyc_PU7_1_ligand,0.592989
2.cdx,1uyc_PU7_1_ligand,0.591018
78.cdx,1uyc_PU7_1_ligand,0.588338
55.cdx,1uyc_PU7_1_ligand,0.585853
3.cdx,1uyc_PU7_1_ligand,0.581729
62.cdx,1uyc_PU7_1_ligand,0.580935
42.cdx,1uyc_PU7_1_ligand,0.576876
53.cdx,1uyc_PU7_1_ligand,0.574902
67.cdx,1uyc_PU7_1_ligand,0.573442
46.cdx,1uyc_PU7_1_ligand,0.57129
64.cdx,1uyc_PU7_1_ligand,0.569169
60.cdx,1uyc_PU7_1_ligand,0.566029
44.cdx,1uyc_PU7_1_ligand,0.563398
61.cdx,1uyc_PU7_1_ligand,0.562447
69.cdx,1uyc_PU7_1_ligand,0.56092
63.cdx,1uyc_PU7_1_ligand,0.556379
77.cdx,1uyc_PU7_1_ligand,0.546603
47.cdx,1uyc_PU7_1_ligand,0.485831
58.cdx,1uyd_PU8_1_ligand,0.685729
36.cdx,1uyd_PU8_1_ligand,0.683665
56.cdx,1uyd_PU8_1_ligand,0.667926
68.cdx,1uyd_PU8_1_ligand,0.664355
21.cdx,1uyd_PU8_1_ligand,0.657464
43.cdx,1uyd_PU8_1_ligand,0.652048
82.cdx,1uyd_PU8_1_ligand,0.645999
81.cdx,1uyd_PU8_1_ligand,0.639929
19.cdx,1uyd_PU8_1_ligand,0.639924
51.cdx,1uyd_PU8_1_ligand,0.639168
40.cdx,1uyd_PU8_1_ligand,0.636104
57.cdx,1uyd_PU8_1_ligand,0.636091
18.cdx,1uyd_PU8_1_ligand,0.635308
70.cdx,1uyd_PU8_1_ligand,0.633972
22.cdx,1uyd_PU8_1_ligand,0.625822
74.cdx,1uyd_PU8_1_ligand,0.621844
73.cdx,1uyd_PU8_1_ligand,0.621709
49.cdx,1uyd_PU8_1_ligand,0.6217
35.cdx,1uyd_PU8_1_ligand,0.621077
59.cdx,1uyd_PU8_1_ligand,0.615023
55.cdx,1uyd_PU8_1_ligand,0.611465
75.cdx,1uyd_PU8_1_ligand,0.603906
53.cdx,1uyd_PU8_1_ligand,0.602385
83.cdx,1uyd_PU8_1_ligand,0.601566
45.cdx,1uyd_PU8_1_ligand,0.600767
79.cdx,1uyd_PU8_1_ligand,0.598999
24.cdx,1uyd_PU8_1_ligand,0.595977
76.cdx,1uyd_PU8_1_ligand,0.594709
50.cdx,1uyd_PU8_1_ligand,0.593682
78.cdx,1uyd_PU8_1_ligand,0.590688
44.cdx,1uyd_PU8_1_ligand,0.589774
20.cdx,1uyd_PU8_1_ligand,0.589492
41.cdx,1uyd_PU8_1_ligand,0.582763
52.cdx,1uyd_PU8_1_ligand,0.582592
64.cdx,1uyd_PU8_1_ligand,0.581163
80.cdx,1uyd_PU8_1_ligand,0.578534
67.cdx,1uyd_PU8_1_ligand,0.576759
77.cdx,1uyd_PU8_1_ligand,0.574869
63.cdx,1uyd_PU8_1_ligand,0.568883
66.cdx,1uyd_PU8_1_ligand,0.568476
69.cdx,1uyd_PU8_1_ligand,0.562471
54.cdx,1uyd_PU8_1_ligand,0.559783
61.cdx,1uyd_PU8_1_ligand,0.558264
15.cdx,1uyd_PU8_1_ligand,0.555984
84.cdx,1uyd_PU8_1_ligand,0.555195
3.cdx,1uyd_PU8_1_ligand,0.549136
42.cdx,1uyd_PU8_1_ligand,0.546279
37.cdx,1uyd_PU8_1_ligand,0.545213
60.cdx,1uyd_PU8_1_ligand,0.542878
62.cdx,1uyd_PU8_1_ligand,0.540987
65.cdx,1uyd_PU8_1_ligand,0.539039
46.cdx,1uyd_PU8_1_ligand,0.53219
2.cdx,1uyd_PU8_1_ligand,0.522698
47.cdx,1uyd_PU8_1_ligand,0.508117
58.cdx,1uyf_PU1_1_ligand,0.687125
68.cdx,1uyf_PU1_1_ligand,0.6818
56.cdx,1uyf_PU1_1_ligand,0.662309
36.cdx,1uyf_PU1_1_ligand,0.660686
45.cdx,1uyf_PU1_1_ligand,0.656549
43.cdx,1uyf_PU1_1_ligand,0.654509
82.cdx,1uyf_PU1_1_ligand,0.650677
35.cdx,1uyf_PU1_1_ligand,0.640231
57.cdx,1uyf_PU1_1_ligand,0.633943
40.cdx,1uyf_PU1_1_ligand,0.633923
73.cdx,1uyf_PU1_1_ligand,0.633902
21.cdx,1uyf_PU1_1_ligand,0.633444
74.cdx,1uyf_PU1_1_ligand,0.632362
49.cdx,1uyf_PU1_1_ligand,0.629402
44.cdx,1uyf_PU1_1_ligand,0.627367
59.cdx,1uyf_PU1_1_ligand,0.62713
75.cdx,1uyf_PU1_1_ligand,0.625893
22.cdx,1uyf_PU1_1_ligand,0.621693
81.cdx,1uyf_PU1_1_ligand,0.621448
51.cdx,1uyf_PU1_1_ligand,0.619791
19.cdx,1uyf_PU1_1_ligand,0.616462
50.cdx,1uyf_PU1_1_ligand,0.616002
24.cdx,1uyf_PU1_1_ligand,0.611997
53.cdx,1uyf_PU1_1_ligand,0.610578
79.cdx,1uyf_PU1_1_ligand,0.608849
83.cdx,1uyf_PU1_1_ligand,0.605443
18.cdx,1uyf_PU1_1_ligand,0.603717
80.cdx,1uyf_PU1_1_ligand,0.603561
55.cdx,1uyf_PU1_1_ligand,0.601908
52.cdx,1uyf_PU1_1_ligand,0.595624
76.cdx,1uyf_PU1_1_ligand,0.595206
67.cdx,1uyf_PU1_1_ligand,0.59195
78.cdx,1uyf_PU1_1_ligand,0.591085
64.cdx,1uyf_PU1_1_ligand,0.590466
70.cdx,1uyf_PU1_1_ligand,0.589595
41.cdx,1uyf_PU1_1_ligand,0.589144
42.cdx,1uyf_PU1_1_ligand,0.584846
63.cdx,1uyf_PU1_1_ligand,0.582898
37.cdx,1uyf_PU1_1_ligand,0.582579
66.cdx,1uyf_PU1_1_ligand,0.582036
84.cdx,1uyf_PU1_1_ligand,0.578879
60.cdx,1uyf_PU1_1_ligand,0.576256
46.cdx,1uyf_PU1_1_ligand,0.573699
54.cdx,1uyf_PU1_1_ligand,0.572355
77.cdx,1uyf_PU1_1_ligand,0.572059
15.cdx,1uyf_PU1_1_ligand,0.571962
62.cdx,1uyf_PU1_1_ligand,0.564015
65.cdx,1uyf_PU1_1_ligand,0.561144
2.cdx,1uyf_PU1_1_ligand,0.5604
3.cdx,1uyf_PU1_1_ligand,0.559946
69.cdx,1uyf_PU1_1_ligand,0.558471
20.cdx,1uyf_PU1_1_ligand,0.553196
61.cdx,1uyf_PU1_1_ligand,0.550435
47.cdx,1uyf_PU1_1_ligand,0.497251
68.cdx,1uyh_PU0_1_ligand,0.705968
58.cdx,1uyh_PU0_1_ligand,0.690797
22.cdx,1uyh_PU0_1_ligand,0.68301
35.cdx,1uyh_PU0_1_ligand,0.682492
21.cdx,1uyh_PU0_1_ligand,0.68228
18.cdx,1uyh_PU0_1_ligand,0.67715
56.cdx,1uyh_PU0_1_ligand,0.665955
45.cdx,1uyh_PU0_1_ligand,0.660184
70.cdx,1uyh_PU0_1_ligand,0.660126
49.cdx,1uyh_PU0_1_ligand,0.659857
36.cdx,1uyh_PU0_1_ligand,0.654318
81.cdx,1uyh_PU0_1_ligand,0.653119
57.cdx,1uyh_PU0_1_ligand,0.653056
19.cdx,1uyh_PU0_1_ligand,0.647677
43.cdx,1uyh_PU0_1_ligand,0.646419
65.cdx,1uyh_PU0_1_ligand,0.642689
50.cdx,1uyh_PU0_1_ligand,0.642652
20.cdx,1uyh_PU0_1_ligand,0.640799
73.cdx,1uyh_PU0_1_ligand,0.636969
82.cdx,1uyh_PU0_1_ligand,0.621338
51.cdx,1uyh_PU0_1_ligand,0.617856
52.cdx,1uyh_PU0_1_ligand,0.612414
80.cdx,1uyh_PU0_1_ligand,0.60656
74.cdx,1uyh_PU0_1_ligand,0.605065
59.cdx,1uyh_PU0_1_ligand,0.604496
55.cdx,1uyh_PU0_1_ligand,0.599149
41.cdx,1uyh_PU0_1_ligand,0.598772
24.cdx,1uyh_PU0_1_ligand,0.590827
79.cdx,1uyh_PU0_1_ligand,0.589606
66.cdx,1uyh_PU0_1_ligand,0.588171
84.cdx,1uyh_PU0_1_ligand,0.587246
62.cdx,1uyh_PU0_1_ligand,0.585763
78.cdx,1uyh_PU0_1_ligand,0.582612
15.cdx,1uyh_PU0_1_ligand,0.582216
54.cdx,1uyh_PU0_1_ligand,0.581573
75.cdx,1uyh_PU0_1_ligand,0.581201
76.cdx,1uyh_PU0_1_ligand,0.579475
44.cdx,1uyh_PU0_1_ligand,0.578236
37.cdx,1uyh_PU0_1_ligand,0.576109
40.cdx,1uyh_PU0_1_ligand,0.572753
42.cdx,1uyh_PU0_1_ligand,0.566645
53.cdx,1uyh_PU0_1_ligand,0.565105
46.cdx,1uyh_PU0_1_ligand,0.564781
69.cdx,1uyh_PU0_1_ligand,0.564378
83.cdx,1uyh_PU0_1_ligand,0.563345
63.cdx,1uyh_PU0_1_ligand,0.559574
3.cdx,1uyh_PU0_1_ligand,0.557871
67.cdx,1uyh_PU0_1_ligand,0.556062
60.cdx,1uyh_PU0_1_ligand,0.554087
64.cdx,1uyh_PU0_1_ligand,0.550833
61.cdx,1uyh_PU0_1_ligand,0.547873
77.cdx,1uyh_PU0_1_ligand,0.54491
2.cdx,1uyh_PU0_1_ligand,0.534079
47.cdx,1uyh_PU0_1_ligand,0.484198
68.cdx,1uym_PU3_1_ligand,0.698331
58.cdx,1uym_PU3_1_ligand,0.686866
36.cdx,1uym_PU3_1_ligand,0.653927
21.cdx,1uym_PU3_1_ligand,0.647152
82.cdx,1uym_PU3_1_ligand,0.642118
56.cdx,1uym_PU3_1_ligand,0.640042
57.cdx,1uym_PU3_1_ligand,0.637102
43.cdx,1uym_PU3_1_ligand,0.63702
70.cdx,1uym_PU3_1_ligand,0.636816
35.cdx,1uym_PU3_1_ligand,0.636361
49.cdx,1uym_PU3_1_ligand,0.635313
81.cdx,1uym_PU3_1_ligand,0.63361
55.cdx,1uym_PU3_1_ligand,0.630341
51.cdx,1uym_PU3_1_ligand,0.629293
19.cdx,1uym_PU3_1_ligand,0.627055
18.cdx,1uym_PU3_1_ligand,0.625574
22.cdx,1uym_PU3_1_ligand,0.62418
50.cdx,1uym_PU3_1_ligand,0.617442
45.cdx,1uym_PU3_1_ligand,0.611111
74.cdx,1uym_PU3_1_ligand,0.604801
73.cdx,1uym_PU3_1_ligand,0.602675
53.cdx,1uym_PU3_1_ligand,0.602673
20.cdx,1uym_PU3_1_ligand,0.602515
59.cdx,1uym_PU3_1_ligand,0.599085
79.cdx,1uym_PU3_1_ligand,0.598389
40.cdx,1uym_PU3_1_ligand,0.597916
52.cdx,1uym_PU3_1_ligand,0.596384
80.cdx,1uym_PU3_1_ligand,0.595062
83.cdx,1uym_PU3_1_ligand,0.590724
3.cdx,1uym_PU3_1_ligand,0.590335
41.cdx,1uym_PU3_1_ligand,0.586849
24.cdx,1uym_PU3_1_ligand,0.580003
75.cdx,1uym_PU3_1_ligand,0.574481
64.cdx,1uym_PU3_1_ligand,0.573599
76.cdx,1uym_PU3_1_ligand,0.573519
69.cdx,1uym_PU3_1_ligand,0.572391
84.cdx,1uym_PU3_1_ligand,0.571574
44.cdx,1uym_PU3_1_ligand,0.570138
66.cdx,1uym_PU3_1_ligand,0.569053
54.cdx,1uym_PU3_1_ligand,0.567745
67.cdx,1uym_PU3_1_ligand,0.566957
37.cdx,1uym_PU3_1_ligand,0.566804
78.cdx,1uym_PU3_1_ligand,0.564414
60.cdx,1uym_PU3_1_ligand,0.561902
65.cdx,1uym_PU3_1_ligand,0.559939
63.cdx,1uym_PU3_1_ligand,0.558687
46.cdx,1uym_PU3_1_ligand,0.555783
42.cdx,1uym_PU3_1_ligand,0.549109
77.cdx,1uym_PU3_1_ligand,0.546321
61.cdx,1uym_PU3_1_ligand,0.540374
2.cdx,1uym_PU3_1_ligand,0.534037
62.cdx,1uym_PU3_1_ligand,0.534037
15.cdx,1uym_PU3_1_ligand,0.527385
47.cdx,1uym_PU3_1_ligand,0.493687
18.cdx,1vjy_460_1_ligand,0.811857
19.cdx,1vjy_460_1_ligand,0.794232
22.cdx,1vjy_460_1_ligand,0.745377
20.cdx,1vjy_460_1_ligand,0.743292
21.cdx,1vjy_460_1_ligand,0.735491
58.cdx,1vjy_460_1_ligand,0.732656
68.cdx,1vjy_460_1_ligand,0.713218
70.cdx,1vjy_460_1_ligand,0.711033
57.cdx,1vjy_460_1_ligand,0.700077
81.cdx,1vjy_460_1_ligand,0.683483
69.cdx,1vjy_460_1_ligand,0.680754
35.cdx,1vjy_460_1_ligand,0.66096
56.cdx,1vjy_460_1_ligand,0.655931
82.cdx,1vjy_460_1_ligand,0.654066
49.cdx,1vjy_460_1_ligand,0.652373
73.cdx,1vjy_460_1_ligand,0.641056
52.cdx,1vjy_460_1_ligand,0.627206
51.cdx,1vjy_460_1_ligand,0.608833
80.cdx,1vjy_460_1_ligand,0.605666
50.cdx,1vjy_460_1_ligand,0.598898
36.cdx,1vjy_460_1_ligand,0.598224
45.cdx,1vjy_460_1_ligand,0.590692
76.cdx,1vjy_460_1_ligand,0.587332
78.cdx,1vjy_460_1_ligand,0.575975
43.cdx,1vjy_460_1_ligand,0.571647
74.cdx,1vjy_460_1_ligand,0.570927
41.cdx,1vjy_460_1_ligand,0.566878
75.cdx,1vjy_460_1_ligand,0.56248
37.cdx,1vjy_460_1_ligand,0.557562
24.cdx,1vjy_460_1_ligand,0.556106
53.cdx,1vjy_460_1_ligand,0.554853
84.cdx,1vjy_460_1_ligand,0.552373
79.cdx,1vjy_460_1_ligand,0.5497
59.cdx,1vjy_460_1_ligand,0.546872
42.cdx,1vjy_460_1_ligand,0.54627
55.cdx,1vjy_460_1_ligand,0.543682
46.cdx,1vjy_460_1_ligand,0.543231
67.cdx,1vjy_460_1_ligand,0.542528
3.cdx,1vjy_460_1_ligand,0.542323
44.cdx,1vjy_460_1_ligand,0.536505
64.cdx,1vjy_460_1_ligand,0.535334
54.cdx,1vjy_460_1_ligand,0.531273
66.cdx,1vjy_460_1_ligand,0.529218
83.cdx,1vjy_460_1_ligand,0.526237
65.cdx,1vjy_460_1_ligand,0.524615
2.cdx,1vjy_460_1_ligand,0.522415
40.cdx,1vjy_460_1_ligand,0.522015
15.cdx,1vjy_460_1_ligand,0.519659
60.cdx,1vjy_460_1_ligand,0.516199
63.cdx,1vjy_460_1_ligand,0.511128
61.cdx,1vjy_460_1_ligand,0.506494
77.cdx,1vjy_460_1_ligand,0.499145
62.cdx,1vjy_460_1_ligand,0.486738
47.cdx,1vjy_460_1_ligand,0.437945
69.cdx,1wbv_LI3_1_ligand,0.80221
68.cdx,1wbv_LI3_1_ligand,0.798936
58.cdx,1wbv_LI3_1_ligand,0.767532
21.cdx,1wbv_LI3_1_ligand,0.76187
22.cdx,1wbv_LI3_1_ligand,0.740991
82.cdx,1wbv_LI3_1_ligand,0.73281
18.cdx,1wbv_LI3_1_ligand,0.720109
57.cdx,1wbv_LI3_1_ligand,0.716297
35.cdx,1wbv_LI3_1_ligand,0.706192
73.cdx,1wbv_LI3_1_ligand,0.7024
81.cdx,1wbv_LI3_1_ligand,0.689172
49.cdx,1wbv_LI3_1_ligand,0.685258
19.cdx,1wbv_LI3_1_ligand,0.684599
52.cdx,1wbv_LI3_1_ligand,0.66141
51.cdx,1wbv_LI3_1_ligand,0.65769
36.cdx,1wbv_LI3_1_ligand,0.65532
56.cdx,1wbv_LI3_1_ligand,0.655047
20.cdx,1wbv_LI3_1_ligand,0.647412
75.cdx,1wbv_LI3_1_ligand,0.636308
50.cdx,1wbv_LI3_1_ligand,0.632294
80.cdx,1wbv_LI3_1_ligand,0.625359
83.cdx,1wbv_LI3_1_ligand,0.61468
46.cdx,1wbv_LI3_1_ligand,0.61205
63.cdx,1wbv_LI3_1_ligand,0.609862
74.cdx,1wbv_LI3_1_ligand,0.609366
41.cdx,1wbv_LI3_1_ligand,0.608017
43.cdx,1wbv_LI3_1_ligand,0.607514
53.cdx,1wbv_LI3_1_ligand,0.599178
24.cdx,1wbv_LI3_1_ligand,0.598855
45.cdx,1wbv_LI3_1_ligand,0.598466
78.cdx,1wbv_LI3_1_ligand,0.587187
59.cdx,1wbv_LI3_1_ligand,0.585599
79.cdx,1wbv_LI3_1_ligand,0.583814
64.cdx,1wbv_LI3_1_ligand,0.583472
84.cdx,1wbv_LI3_1_ligand,0.583049
66.cdx,1wbv_LI3_1_ligand,0.582462
61.cdx,1wbv_LI3_1_ligand,0.580209
54.cdx,1wbv_LI3_1_ligand,0.579169
76.cdx,1wbv_LI3_1_ligand,0.578262
3.cdx,1wbv_LI3_1_ligand,0.578241
55.cdx,1wbv_LI3_1_ligand,0.57707
15.cdx,1wbv_LI3_1_ligand,0.576845
42.cdx,1wbv_LI3_1_ligand,0.576134
60.cdx,1wbv_LI3_1_ligand,0.575762
70.cdx,1wbv_LI3_1_ligand,0.574306
40.cdx,1wbv_LI3_1_ligand,0.573914
37.cdx,1wbv_LI3_1_ligand,0.573673
2.cdx,1wbv_LI3_1_ligand,0.566959
44.cdx,1wbv_LI3_1_ligand,0.561911
67.cdx,1wbv_LI3_1_ligand,0.55747
77.cdx,1wbv_LI3_1_ligand,0.556823
65.cdx,1wbv_LI3_1_ligand,0.549568
62.cdx,1wbv_LI3_1_ligand,0.536725
47.cdx,1wbv_LI3_1_ligand,0.494025
70.cdx,1wbw_LI4_1_ligand,0.848824
20.cdx,1wbw_LI4_1_ligand,0.782275
18.cdx,1wbw_LI4_1_ligand,0.728482
21.cdx,1wbw_LI4_1_ligand,0.705016
22.cdx,1wbw_LI4_1_ligand,0.701624
58.cdx,1wbw_LI4_1_ligand,0.692545
19.cdx,1wbw_LI4_1_ligand,0.686874
68.cdx,1wbw_LI4_1_ligand,0.659436
82.cdx,1wbw_LI4_1_ligand,0.645242
81.cdx,1wbw_LI4_1_ligand,0.64392
73.cdx,1wbw_LI4_1_ligand,0.631633
35.cdx,1wbw_LI4_1_ligand,0.63108
57.cdx,1wbw_LI4_1_ligand,0.629496
56.cdx,1wbw_LI4_1_ligand,0.628535
69.cdx,1wbw_LI4_1_ligand,0.616774
49.cdx,1wbw_LI4_1_ligand,0.606273
52.cdx,1wbw_LI4_1_ligand,0.592517
51.cdx,1wbw_LI4_1_ligand,0.569681
50.cdx,1wbw_LI4_1_ligand,0.56758
45.cdx,1wbw_LI4_1_ligand,0.562228
36.cdx,1wbw_LI4_1_ligand,0.552343
80.cdx,1wbw_LI4_1_ligand,0.549807
24.cdx,1wbw_LI4_1_ligand,0.535869
43.cdx,1wbw_LI4_1_ligand,0.532641
41.cdx,1wbw_LI4_1_ligand,0.531952
84.cdx,1wbw_LI4_1_ligand,0.531919
75.cdx,1wbw_LI4_1_ligand,0.524601
53.cdx,1wbw_LI4_1_ligand,0.521246
46.cdx,1wbw_LI4_1_ligand,0.512712
83.cdx,1wbw_LI4_1_ligand,0.511199
66.cdx,1wbw_LI4_1_ligand,0.510793
59.cdx,1wbw_LI4_1_ligand,0.509487
74.cdx,1wbw_LI4_1_ligand,0.509045
78.cdx,1wbw_LI4_1_ligand,0.507876
40.cdx,1wbw_LI4_1_ligand,0.507504
79.cdx,1wbw_LI4_1_ligand,0.505155
64.cdx,1wbw_LI4_1_ligand,0.504298
76.cdx,1wbw_LI4_1_ligand,0.504239
54.cdx,1wbw_LI4_1_ligand,0.503362
42.cdx,1wbw_LI4_1_ligand,0.497422
63.cdx,1wbw_LI4_1_ligand,0.497155
55.cdx,1wbw_LI4_1_ligand,0.496783
61.cdx,1wbw_LI4_1_ligand,0.495789
67.cdx,1wbw_LI4_1_ligand,0.495558
3.cdx,1wbw_LI4_1_ligand,0.493724
2.cdx,1wbw_LI4_1_ligand,0.493483
15.cdx,1wbw_LI4_1_ligand,0.491795
37.cdx,1wbw_LI4_1_ligand,0.489866
44.cdx,1wbw_LI4_1_ligand,0.484566
60.cdx,1wbw_LI4_1_ligand,0.477782
65.cdx,1wbw_LI4_1_ligand,0.461527
62.cdx,1wbw_LI4_1_ligand,0.456161
77.cdx,1wbw_LI4_1_ligand,0.443863
47.cdx,1wbw_LI4_1_ligand,0.410765
69.cdx,1x70_715,0.782587
58.cdx,1x70_715,0.756755
68.cdx,1x70_715,0.741389
82.cdx,1x70_715,0.72132
49.cdx,1x70_715,0.711934
56.cdx,1x70_715,0.706301
81.cdx,1x70_715,0.699245
57.cdx,1x70_715,0.69725
35.cdx,1x70_715,0.688848
73.cdx,1x70_715,0.682787
21.cdx,1x70_715,0.679392
43.cdx,1x70_715,0.677079
51.cdx,1x70_715,0.676417
52.cdx,1x70_715,0.667089
46.cdx,1x70_715,0.665014
50.cdx,1x70_715,0.663394
22.cdx,1x70_715,0.659912
45.cdx,1x70_715,0.651973
79.cdx,1x70_715,0.648828
80.cdx,1x70_715,0.648505
24.cdx,1x70_715,0.64518
36.cdx,1x70_715,0.643076
54.cdx,1x70_715,0.639506
60.cdx,1x70_715,0.636156
18.cdx,1x70_715,0.631242
41.cdx,1x70_715,0.630106
84.cdx,1x70_715,0.627581
74.cdx,1x70_715,0.626999
75.cdx,1x70_715,0.625603
40.cdx,1x70_715,0.625541
53.cdx,1x70_715,0.624292
64.cdx,1x70_715,0.622075
19.cdx,1x70_715,0.62102
76.cdx,1x70_715,0.61763
55.cdx,1x70_715,0.613257
59.cdx,1x70_715,0.602256
78.cdx,1x70_715,0.601181
37.cdx,1x70_715,0.600091
42.cdx,1x70_715,0.599011
44.cdx,1x70_715,0.597201
67.cdx,1x70_715,0.594427
15.cdx,1x70_715,0.591228
66.cdx,1x70_715,0.586919
63.cdx,1x70_715,0.582896
3.cdx,1x70_715,0.582595
61.cdx,1x70_715,0.580393
77.cdx,1x70_715,0.578399
83.cdx,1x70_715,0.572606
65.cdx,1x70_715,0.567866
2.cdx,1x70_715,0.567847
62.cdx,1x70_715,0.556004
20.cdx,1x70_715,0.531269
47.cdx,1x70_715,0.503724
70.cdx,1x70_715,0.502081
69.cdx,1xiu_REA_1_ligand,0.758445
58.cdx,1xiu_REA_1_ligand,0.731711
68.cdx,1xiu_REA_1_ligand,0.721274
81.cdx,1xiu_REA_1_ligand,0.716193
73.cdx,1xiu_REA_1_ligand,0.713854
35.cdx,1xiu_REA_1_ligand,0.711143
52.cdx,1xiu_REA_1_ligand,0.710294
56.cdx,1xiu_REA_1_ligand,0.700514
22.cdx,1xiu_REA_1_ligand,0.696743
21.cdx,1xiu_REA_1_ligand,0.69245
18.cdx,1xiu_REA_1_ligand,0.682563
82.cdx,1xiu_REA_1_ligand,0.676153
19.cdx,1xiu_REA_1_ligand,0.672987
57.cdx,1xiu_REA_1_ligand,0.652884
49.cdx,1xiu_REA_1_ligand,0.652405
51.cdx,1xiu_REA_1_ligand,0.648868
36.cdx,1xiu_REA_1_ligand,0.636222
50.cdx,1xiu_REA_1_ligand,0.633203
74.cdx,1xiu_REA_1_ligand,0.628816
45.cdx,1xiu_REA_1_ligand,0.626818
59.cdx,1xiu_REA_1_ligand,0.624705
80.cdx,1xiu_REA_1_ligand,0.620911
53.cdx,1xiu_REA_1_ligand,0.61935
2.cdx,1xiu_REA_1_ligand,0.619307
3.cdx,1xiu_REA_1_ligand,0.606488
76.cdx,1xiu_REA_1_ligand,0.602862
75.cdx,1xiu_REA_1_ligand,0.599387
66.cdx,1xiu_REA_1_ligand,0.598872
20.cdx,1xiu_REA_1_ligand,0.598094
41.cdx,1xiu_REA_1_ligand,0.5979
78.cdx,1xiu_REA_1_ligand,0.597668
70.cdx,1xiu_REA_1_ligand,0.597303
44.cdx,1xiu_REA_1_ligand,0.595265
79.cdx,1xiu_REA_1_ligand,0.590613
24.cdx,1xiu_REA_1_ligand,0.590191
46.cdx,1xiu_REA_1_ligand,0.590116
37.cdx,1xiu_REA_1_ligand,0.588714
54.cdx,1xiu_REA_1_ligand,0.588288
83.cdx,1xiu_REA_1_ligand,0.587725
40.cdx,1xiu_REA_1_ligand,0.585384
60.cdx,1xiu_REA_1_ligand,0.581956
43.cdx,1xiu_REA_1_ligand,0.580203
55.cdx,1xiu_REA_1_ligand,0.573653
15.cdx,1xiu_REA_1_ligand,0.56946
64.cdx,1xiu_REA_1_ligand,0.567713
67.cdx,1xiu_REA_1_ligand,0.567516
84.cdx,1xiu_REA_1_ligand,0.563207
65.cdx,1xiu_REA_1_ligand,0.55935
63.cdx,1xiu_REA_1_ligand,0.555914
42.cdx,1xiu_REA_1_ligand,0.554221
61.cdx,1xiu_REA_1_ligand,0.549695
62.cdx,1xiu_REA_1_ligand,0.549068
77.cdx,1xiu_REA_1_ligand,0.529888
47.cdx,1xiu_REA_1_ligand,0.487343
69.cdx,1xls_TCD_8_ligand,0.741295
22.cdx,1xls_TCD_8_ligand,0.732426
68.cdx,1xls_TCD_8_ligand,0.728258
58.cdx,1xls_TCD_8_ligand,0.724538
56.cdx,1xls_TCD_8_ligand,0.709859
21.cdx,1xls_TCD_8_ligand,0.709595
19.cdx,1xls_TCD_8_ligand,0.702054
57.cdx,1xls_TCD_8_ligand,0.694953
35.cdx,1xls_TCD_8_ligand,0.690338
73.cdx,1xls_TCD_8_ligand,0.682709
18.cdx,1xls_TCD_8_ligand,0.681532
82.cdx,1xls_TCD_8_ligand,0.670288
81.cdx,1xls_TCD_8_ligand,0.666196
51.cdx,1xls_TCD_8_ligand,0.650896
49.cdx,1xls_TCD_8_ligand,0.64657
45.cdx,1xls_TCD_8_ligand,0.644707
50.cdx,1xls_TCD_8_ligand,0.643524
52.cdx,1xls_TCD_8_ligand,0.635443
46.cdx,1xls_TCD_8_ligand,0.625077
41.cdx,1xls_TCD_8_ligand,0.620367
36.cdx,1xls_TCD_8_ligand,0.619075
80.cdx,1xls_TCD_8_ligand,0.611518
59.cdx,1xls_TCD_8_ligand,0.607952
43.cdx,1xls_TCD_8_ligand,0.601224
78.cdx,1xls_TCD_8_ligand,0.598641
74.cdx,1xls_TCD_8_ligand,0.585849
54.cdx,1xls_TCD_8_ligand,0.58574
44.cdx,1xls_TCD_8_ligand,0.585597
53.cdx,1xls_TCD_8_ligand,0.585502
75.cdx,1xls_TCD_8_ligand,0.581179
70.cdx,1xls_TCD_8_ligand,0.581065
24.cdx,1xls_TCD_8_ligand,0.580719
84.cdx,1xls_TCD_8_ligand,0.57784
15.cdx,1xls_TCD_8_ligand,0.577821
64.cdx,1xls_TCD_8_ligand,0.577005
79.cdx,1xls_TCD_8_ligand,0.57545
42.cdx,1xls_TCD_8_ligand,0.575368
83.cdx,1xls_TCD_8_ligand,0.573352
20.cdx,1xls_TCD_8_ligand,0.568321
76.cdx,1xls_TCD_8_ligand,0.566851
3.cdx,1xls_TCD_8_ligand,0.56646
67.cdx,1xls_TCD_8_ligand,0.564284
2.cdx,1xls_TCD_8_ligand,0.564167
65.cdx,1xls_TCD_8_ligand,0.563626
63.cdx,1xls_TCD_8_ligand,0.563261
61.cdx,1xls_TCD_8_ligand,0.5589
37.cdx,1xls_TCD_8_ligand,0.557913
60.cdx,1xls_TCD_8_ligand,0.55767
66.cdx,1xls_TCD_8_ligand,0.556678
40.cdx,1xls_TCD_8_ligand,0.554337
55.cdx,1xls_TCD_8_ligand,0.553718
77.cdx,1xls_TCD_8_ligand,0.531988
62.cdx,1xls_TCD_8_ligand,0.526689
47.cdx,1xls_TCD_8_ligand,0.475939
18.cdx,1xm6_5RM,0.785477
20.cdx,1xm6_5RM,0.764022
70.cdx,1xm6_5RM,0.746519
19.cdx,1xm6_5RM,0.744898
21.cdx,1xm6_5RM,0.731407
22.cdx,1xm6_5RM,0.717787
58.cdx,1xm6_5RM,0.67811
82.cdx,1xm6_5RM,0.66848
81.cdx,1xm6_5RM,0.653315
35.cdx,1xm6_5RM,0.64763
68.cdx,1xm6_5RM,0.644287
73.cdx,1xm6_5RM,0.619209
56.cdx,1xm6_5RM,0.618964
57.cdx,1xm6_5RM,0.616753
52.cdx,1xm6_5RM,0.609779
49.cdx,1xm6_5RM,0.607827
50.cdx,1xm6_5RM,0.60613
36.cdx,1xm6_5RM,0.594713
51.cdx,1xm6_5RM,0.586399
43.cdx,1xm6_5RM,0.570484
69.cdx,1xm6_5RM,0.57048
59.cdx,1xm6_5RM,0.553091
45.cdx,1xm6_5RM,0.551996
76.cdx,1xm6_5RM,0.551073
84.cdx,1xm6_5RM,0.548027
80.cdx,1xm6_5RM,0.545683
74.cdx,1xm6_5RM,0.543342
78.cdx,1xm6_5RM,0.538206
3.cdx,1xm6_5RM,0.537967
24.cdx,1xm6_5RM,0.537671
60.cdx,1xm6_5RM,0.533388
54.cdx,1xm6_5RM,0.532469
40.cdx,1xm6_5RM,0.52793
75.cdx,1xm6_5RM,0.527161
53.cdx,1xm6_5RM,0.523349
83.cdx,1xm6_5RM,0.52035
41.cdx,1xm6_5RM,0.519797
67.cdx,1xm6_5RM,0.516776
55.cdx,1xm6_5RM,0.516397
61.cdx,1xm6_5RM,0.514492
64.cdx,1xm6_5RM,0.514225
79.cdx,1xm6_5RM,0.512991
46.cdx,1xm6_5RM,0.511511
66.cdx,1xm6_5RM,0.510789
44.cdx,1xm6_5RM,0.506483
2.cdx,1xm6_5RM,0.505791
65.cdx,1xm6_5RM,0.50205
77.cdx,1xm6_5RM,0.500787
42.cdx,1xm6_5RM,0.498212
15.cdx,1xm6_5RM,0.494843
37.cdx,1xm6_5RM,0.491749
63.cdx,1xm6_5RM,0.489167
62.cdx,1xm6_5RM,0.475691
47.cdx,1xm6_5RM,0.442974
57.cdx,1xuc_PB3_2_ligand,0.783895
68.cdx,1xuc_PB3_2_ligand,0.746115
69.cdx,1xuc_PB3_2_ligand,0.74445
50.cdx,1xuc_PB3_2_ligand,0.744209
35.cdx,1xuc_PB3_2_ligand,0.743007
82.cdx,1xuc_PB3_2_ligand,0.737657
58.cdx,1xuc_PB3_2_ligand,0.735645
52.cdx,1xuc_PB3_2_ligand,0.726628
51.cdx,1xuc_PB3_2_ligand,0.722315
56.cdx,1xuc_PB3_2_ligand,0.716051
49.cdx,1xuc_PB3_2_ligand,0.710331
73.cdx,1xuc_PB3_2_ligand,0.709985
81.cdx,1xuc_PB3_2_ligand,0.708587
24.cdx,1xuc_PB3_2_ligand,0.707498
45.cdx,1xuc_PB3_2_ligand,0.685164
41.cdx,1xuc_PB3_2_ligand,0.685138
80.cdx,1xuc_PB3_2_ligand,0.682058
22.cdx,1xuc_PB3_2_ligand,0.67434
36.cdx,1xuc_PB3_2_ligand,0.670471
43.cdx,1xuc_PB3_2_ligand,0.666466
79.cdx,1xuc_PB3_2_ligand,0.664215
54.cdx,1xuc_PB3_2_ligand,0.659685
46.cdx,1xuc_PB3_2_ligand,0.657444
64.cdx,1xuc_PB3_2_ligand,0.655697
74.cdx,1xuc_PB3_2_ligand,0.654388
63.cdx,1xuc_PB3_2_ligand,0.650907
59.cdx,1xuc_PB3_2_ligand,0.649293
78.cdx,1xuc_PB3_2_ligand,0.648235
44.cdx,1xuc_PB3_2_ligand,0.647626
66.cdx,1xuc_PB3_2_ligand,0.643379
21.cdx,1xuc_PB3_2_ligand,0.642604
42.cdx,1xuc_PB3_2_ligand,0.639279
53.cdx,1xuc_PB3_2_ligand,0.638676
75.cdx,1xuc_PB3_2_ligand,0.63867
40.cdx,1xuc_PB3_2_ligand,0.626125
83.cdx,1xuc_PB3_2_ligand,0.623922
76.cdx,1xuc_PB3_2_ligand,0.623419
3.cdx,1xuc_PB3_2_ligand,0.620789
2.cdx,1xuc_PB3_2_ligand,0.620657
62.cdx,1xuc_PB3_2_ligand,0.620233
84.cdx,1xuc_PB3_2_ligand,0.619196
37.cdx,1xuc_PB3_2_ligand,0.617415
55.cdx,1xuc_PB3_2_ligand,0.616415
67.cdx,1xuc_PB3_2_ligand,0.614903
15.cdx,1xuc_PB3_2_ligand,0.611756
60.cdx,1xuc_PB3_2_ligand,0.601638
65.cdx,1xuc_PB3_2_ligand,0.599917
77.cdx,1xuc_PB3_2_ligand,0.598271
61.cdx,1xuc_PB3_2_ligand,0.597031
19.cdx,1xuc_PB3_2_ligand,0.581276
18.cdx,1xuc_PB3_2_ligand,0.57289
47.cdx,1xuc_PB3_2_ligand,0.557864
70.cdx,1xuc_PB3_2_ligand,0.491885
20.cdx,1xuc_PB3_2_ligand,0.47519
35.cdx,1xud_PB4_1_ligand,0.753898
57.cdx,1xud_PB4_1_ligand,0.753042
73.cdx,1xud_PB4_1_ligand,0.744637
52.cdx,1xud_PB4_1_ligand,0.740961
81.cdx,1xud_PB4_1_ligand,0.727946
56.cdx,1xud_PB4_1_ligand,0.726533
49.cdx,1xud_PB4_1_ligand,0.723667
24.cdx,1xud_PB4_1_ligand,0.717909
68.cdx,1xud_PB4_1_ligand,0.711652
51.cdx,1xud_PB4_1_ligand,0.709798
69.cdx,1xud_PB4_1_ligand,0.708544
58.cdx,1xud_PB4_1_ligand,0.706289
82.cdx,1xud_PB4_1_ligand,0.69986
50.cdx,1xud_PB4_1_ligand,0.686634
43.cdx,1xud_PB4_1_ligand,0.686192
36.cdx,1xud_PB4_1_ligand,0.683621
78.cdx,1xud_PB4_1_ligand,0.669024
45.cdx,1xud_PB4_1_ligand,0.668011
75.cdx,1xud_PB4_1_ligand,0.665354
54.cdx,1xud_PB4_1_ligand,0.663331
79.cdx,1xud_PB4_1_ligand,0.662472
44.cdx,1xud_PB4_1_ligand,0.661509
41.cdx,1xud_PB4_1_ligand,0.660755
80.cdx,1xud_PB4_1_ligand,0.659365
2.cdx,1xud_PB4_1_ligand,0.656197
64.cdx,1xud_PB4_1_ligand,0.655489
37.cdx,1xud_PB4_1_ligand,0.654912
76.cdx,1xud_PB4_1_ligand,0.65457
46.cdx,1xud_PB4_1_ligand,0.650293
74.cdx,1xud_PB4_1_ligand,0.642122
66.cdx,1xud_PB4_1_ligand,0.640908
53.cdx,1xud_PB4_1_ligand,0.638469
59.cdx,1xud_PB4_1_ligand,0.638133
40.cdx,1xud_PB4_1_ligand,0.637543
63.cdx,1xud_PB4_1_ligand,0.633896
22.cdx,1xud_PB4_1_ligand,0.632894
3.cdx,1xud_PB4_1_ligand,0.632868
84.cdx,1xud_PB4_1_ligand,0.631583
42.cdx,1xud_PB4_1_ligand,0.627808
15.cdx,1xud_PB4_1_ligand,0.626
55.cdx,1xud_PB4_1_ligand,0.625621
67.cdx,1xud_PB4_1_ligand,0.624807
83.cdx,1xud_PB4_1_ligand,0.623844
60.cdx,1xud_PB4_1_ligand,0.621053
77.cdx,1xud_PB4_1_ligand,0.618817
61.cdx,1xud_PB4_1_ligand,0.618208
62.cdx,1xud_PB4_1_ligand,0.609033
65.cdx,1xud_PB4_1_ligand,0.601767
21.cdx,1xud_PB4_1_ligand,0.599078
47.cdx,1xud_PB4_1_ligand,0.553359
19.cdx,1xud_PB4_1_ligand,0.546281
18.cdx,1xud_PB4_1_ligand,0.526958
70.cdx,1xud_PB4_1_ligand,0.460573
20.cdx,1xud_PB4_1_ligand,0.444206
58.cdx,1xur_PB5_1_ligand,0.788664
69.cdx,1xur_PB5_1_ligand,0.77674
68.cdx,1xur_PB5_1_ligand,0.774174
35.cdx,1xur_PB5_1_ligand,0.765254
82.cdx,1xur_PB5_1_ligand,0.751603
56.cdx,1xur_PB5_1_ligand,0.750521
52.cdx,1xur_PB5_1_ligand,0.737918
81.cdx,1xur_PB5_1_ligand,0.734616
57.cdx,1xur_PB5_1_ligand,0.733748
73.cdx,1xur_PB5_1_ligand,0.727735
51.cdx,1xur_PB5_1_ligand,0.72348
22.cdx,1xur_PB5_1_ligand,0.723475
49.cdx,1xur_PB5_1_ligand,0.72094
45.cdx,1xur_PB5_1_ligand,0.718467
54.cdx,1xur_PB5_1_ligand,0.694439
50.cdx,1xur_PB5_1_ligand,0.686643
21.cdx,1xur_PB5_1_ligand,0.68116
79.cdx,1xur_PB5_1_ligand,0.677734
80.cdx,1xur_PB5_1_ligand,0.676848
36.cdx,1xur_PB5_1_ligand,0.668369
43.cdx,1xur_PB5_1_ligand,0.662708
84.cdx,1xur_PB5_1_ligand,0.65213
74.cdx,1xur_PB5_1_ligand,0.648007
24.cdx,1xur_PB5_1_ligand,0.645832
78.cdx,1xur_PB5_1_ligand,0.644062
83.cdx,1xur_PB5_1_ligand,0.641491
46.cdx,1xur_PB5_1_ligand,0.639919
59.cdx,1xur_PB5_1_ligand,0.63972
67.cdx,1xur_PB5_1_ligand,0.636973
60.cdx,1xur_PB5_1_ligand,0.635498
53.cdx,1xur_PB5_1_ligand,0.633929
75.cdx,1xur_PB5_1_ligand,0.633772
44.cdx,1xur_PB5_1_ligand,0.632998
63.cdx,1xur_PB5_1_ligand,0.632259
41.cdx,1xur_PB5_1_ligand,0.631109
19.cdx,1xur_PB5_1_ligand,0.631013
61.cdx,1xur_PB5_1_ligand,0.626872
66.cdx,1xur_PB5_1_ligand,0.624185
64.cdx,1xur_PB5_1_ligand,0.623775
2.cdx,1xur_PB5_1_ligand,0.621893
40.cdx,1xur_PB5_1_ligand,0.620395
55.cdx,1xur_PB5_1_ligand,0.618526
18.cdx,1xur_PB5_1_ligand,0.617853
76.cdx,1xur_PB5_1_ligand,0.616976
15.cdx,1xur_PB5_1_ligand,0.606305
3.cdx,1xur_PB5_1_ligand,0.606005
37.cdx,1xur_PB5_1_ligand,0.60532
65.cdx,1xur_PB5_1_ligand,0.603085
62.cdx,1xur_PB5_1_ligand,0.600296
42.cdx,1xur_PB5_1_ligand,0.596726
77.cdx,1xur_PB5_1_ligand,0.595394
47.cdx,1xur_PB5_1_ligand,0.54824
70.cdx,1xur_PB5_1_ligand,0.544705
20.cdx,1xur_PB5_1_ligand,0.51825
57.cdx,1xvp_CID_1_ligand,0.750865
49.cdx,1xvp_CID_1_ligand,0.744217
73.cdx,1xvp_CID_1_ligand,0.738077
68.cdx,1xvp_CID_1_ligand,0.723057
52.cdx,1xvp_CID_1_ligand,0.722461
35.cdx,1xvp_CID_1_ligand,0.7181
56.cdx,1xvp_CID_1_ligand,0.707419
[truncated: 12,953 more rows]
